# Supplementary material for: New stiletto flies from New Caledonia (Therevidae, Agapophytinae)
Source: Zookeys. 2020 Nov 4;984:83–132. doi: 10.3897/zookeys.984.53587 (PMC7658186; doi:10.3897/zookeys.984.53587)
Supplement: XML Treatment for Calophytus [file zookeys.984.53587-treatment1.xml]

<!DOCTYPE tp:taxon-treatment
  PUBLIC "-//TaxonX//DTD Taxonomic Treatment Publishing DTD v0 20100105//EN" "tax-treatment-NSO.dtd">
<tp:taxon-treatment xmlns:tp="http://www.plazi.org/taxpub"><tp:treatment-meta><kwd-group><label>Taxon classification</label><kwd><named-content xmlns:xlink="http://www.w3.org/1999/xlink" content-type="kingdom">Animalia</named-content></kwd><kwd><named-content xmlns:xlink="http://www.w3.org/1999/xlink" content-type="order">Therevidae</named-content></kwd><kwd><named-content xmlns:xlink="http://www.w3.org/1999/xlink" content-type="family">Agapophytinae</named-content></kwd></kwd-group><mixed-citation publication-type="journal"><person-group><name><surname>Irwin</surname><given-names>Michael E.</given-names></name><name><surname>Winterton</surname><given-names>Shaun L.</given-names></name><name><surname>Metz</surname><given-names>Mark A.</given-names></name></person-group><article-title>New stiletto flies from New Caledonia (<tp:taxon-name><tp:taxon-name-part taxon-name-part-type="genus" reg="Therevidae">Therevidae</tp:taxon-name-part></tp:taxon-name>, <tp:taxon-name><tp:taxon-name-part taxon-name-part-type="subfamily">Agapophytinae</tp:taxon-name-part></tp:taxon-name>)</article-title><source>Zookeys</source><day>04</day><month>11</month><year>2020</year><volume>984</volume><fpage>83</fpage><lpage>132</lpage><pub-id pub-id-type="doi">10.3897/zookeys.984.53587</pub-id></mixed-citation></tp:treatment-meta><tp:nomenclature><tp:taxon-name><object-id xmlns:xlink="http://www.w3.org/1999/xlink" content-type="arpha" xlink:type="simple">B662223F-2079-50ED-B60E-F236FB0F33BD</object-id>
              <tp:taxon-name-part taxon-name-part-type="genus" reg="Calophytus">Calophytus</tp:taxon-name-part>
              <object-id xmlns:xlink="http://www.w3.org/1999/xlink" content-type="zoobank" xlink:type="simple">http://zoobank.org/CB02979A-20AF-4C4E-BFB1-B8D05668523C</object-id>
            </tp:taxon-name><tp:taxon-status xmlns:xlink="http://www.w3.org/1999/xlink" xlink:type="simple">gen. nov.</tp:taxon-status></tp:nomenclature><tp:treatment-sec sec-type="type species" id="SECID0EZDAE"><title>Type species.</title><p><italic><tp:taxon-name><tp:taxon-name-part taxon-name-part-type="genus" reg="Calophytus">Calophytus</tp:taxon-name-part> <tp:taxon-name-part taxon-name-part-type="species" reg="chazeaui">chazeaui</tp:taxon-name-part></tp:taxon-name></italic> sp. nov., here designated.</p></tp:treatment-sec><tp:treatment-sec sec-type="diagnosis" id="SECID0EKEAE"><title>Diagnosis.</title><p>Antennae elongate, longer than head, narrow cylindrical; frons wider than ocellar tubercle at narrowest point with only slight sexual dimorphism; dorsocentral macrosetae absent; velutum patches absent on femora; single posteroventral macroseta present midway along hind femur; wing with hyaline areas often free of microtrichia; distinct stripe of dark microtrichia bisecting cell br along wing fold; male genitalia with gonocoxites without velutum patch and medial atrium (gonocoxites proximal medially).</p></tp:treatment-sec><tp:treatment-sec sec-type="description" id="SECID0EPEAE"><title>Description.</title><p>Antenna longer than head; flagellum cylindrical, slightly tapered distally, shorter than combined scape and pedicel length, rarely longer (in <italic><tp:taxon-name><tp:taxon-name-part taxon-name-part-type="genus" reg="Calophytus">C.</tp:taxon-name-part> <tp:taxon-name-part taxon-name-part-type="species" reg="webbi">webbi</tp:taxon-name-part></tp:taxon-name></italic> sp. nov.); scape cylindrical, usually elongate; head shape in profile with length and height subequal; frons glossy, slightly protruding anterior to eye around base of antennae; frons wider than ocellar tubercle at narrowest point, only slight sexual dimorphism in frons width with space between eyes slightly narrower in male; parafacial without setae, postocular macrosetae in both sexes arranged in a single row dorsally, rarely scattered dorsomedially on occiput (in <italic><tp:taxon-name><tp:taxon-name-part taxon-name-part-type="genus" reg="Calophytus">C.</tp:taxon-name-part> <tp:taxon-name-part taxon-name-part-type="species" reg="grandiosus">grandiosus</tp:taxon-name-part></tp:taxon-name></italic> sp. nov.); prosternum without setae; fore and hind femoral velutum patches absent; femoral macrosetae absent except for single posteroventral macroseta present midway along hind femur; posterior surface of mid coxa without setae; hind femur and tibia relatively longer than that of fore and mid legs; post-spiracular setae absent; scutal chaetotaxy (pairs): notopleural (<abbrev xmlns:xlink="http://www.w3.org/1999/xlink" xlink:title="notopleural" id="ABBRID0ELFAE" xlink:type="simple">np</abbrev>), 1–2; supra alar (<abbrev xmlns:xlink="http://www.w3.org/1999/xlink" xlink:title="supra alar" id="ABBRID0EPFAE" xlink:type="simple">sa</abbrev>), 1; post alar (<abbrev xmlns:xlink="http://www.w3.org/1999/xlink" xlink:title="post alar" id="ABBRID0ETFAE" xlink:type="simple">pa</abbrev>), 1; dorsocentral (<abbrev xmlns:xlink="http://www.w3.org/1999/xlink" xlink:title="dorsocentral" id="ABBRID0EXFAE" xlink:type="simple">dc</abbrev>), 0; scutellar (<abbrev xmlns:xlink="http://www.w3.org/1999/xlink" xlink:title="scutellar" id="ABBRID0E2FAE" xlink:type="simple">sc</abbrev>), 1; wing cell m<sub>3</sub> open to margin; wing vein R<sub>2+3</sub> smoothly curved or straight to wing margin, wing with markings faint to strongly banded, hyaline areas often free of microtrichia; distinct stripe of dark microtrichia bisecting cell br along wing fold; abdominal tergite II with all setae uniform and regular in length. Male genitalia with dorsal apodeme of aedeagus ‘T’-shaped, distiphallus narrow, straight, ventral apodeme forked; gonocoxite with velutum patch absent, posteromedial margins proximal to each other; inner gonocoxal process (<abbrev xmlns:xlink="http://www.w3.org/1999/xlink" xlink:title="inner gonocoxal process" id="ABBRID0EDGAE" xlink:type="simple">igp</abbrev>) present and articulated; ventral lobe small, rounded apically. Female genitalia with tergite VIII elongate, quadrangular, anteromedial process narrow; tergite VII lacking anteromedial process; acanthophorite setae as two sets (A1 &amp; A2), A1 enlarged and rounded apically, A2 series prominent; sternite VIII emarginate posteromedially, flattened; spermathecal sac present, not lobed; three sac-like spermathecae present, joined to spermathecal sac duct near junction with bursa copulatrix.</p></tp:treatment-sec><tp:treatment-sec sec-type="etymology" id="SECID0EHGAE"><title>Etymology.</title><p>Derived from the Greek <italic>kallos</italic>, beauty; and <italic>phyton</italic>, plant, and relating to the charismatic appearance of the flies and the natural areas where they are collected in New Caledonia. The name also associates this genus with New Caledonia via the Proto-Celtic root of <italic>kal</italic>, hard, pertaining to the Roman name for the original provenance of Caledones in Britannia. Gender is masculine.</p></tp:treatment-sec><tp:treatment-sec sec-type="comments" id="SECID0ETGAE"><title>Comments.</title><p>All species of <italic><tp:taxon-name><tp:taxon-name-part taxon-name-part-type="genus" reg="Calophytus">Calophytus</tp:taxon-name-part></tp:taxon-name></italic> gen. nov. are medium to large stiletto flies, with heads mostly glossy with striking patches of silver pubescence on the parafacial and pleuron, banded wings and antennae longer than the head. Distinctive to members of <italic><tp:taxon-name><tp:taxon-name-part taxon-name-part-type="genus" reg="Calophytus">Calophytus</tp:taxon-name-part></tp:taxon-name></italic> gen. nov. is the presence of a single posteroventral macroseta midway along the hind femur and a stripe of microtrichia along the wing fold bisecting an otherwise glabrous wing cell br. These two characteristics are also found in the genus <italic><tp:taxon-name><tp:taxon-name-part taxon-name-part-type="genus" reg="Squamopygia">Squamopygia</tp:taxon-name-part></tp:taxon-name></italic> from Australia and Papua New Guinea and appear unique to these two genera amongst all <tp:taxon-name><tp:taxon-name-part taxon-name-part-type="genus" reg="Therevidae">Therevidae</tp:taxon-name-part></tp:taxon-name>; they are notably absent in <italic><tp:taxon-name><tp:taxon-name-part taxon-name-part-type="genus" reg="Jeanchazeauia">Jeanchazeauia</tp:taxon-name-part></tp:taxon-name></italic> gen. nov. While <xref ref-type="bibr" rid="B18">Winterton et al. (2016)</xref> recovered a clear sister-group relationship between <italic><tp:taxon-name><tp:taxon-name-part taxon-name-part-type="genus" reg="Calophytus">Calophytus</tp:taxon-name-part></tp:taxon-name></italic> gen. nov. and <italic><tp:taxon-name><tp:taxon-name-part taxon-name-part-type="genus" reg="Jeanchazeauia">Jeanchazeauia</tp:taxon-name-part></tp:taxon-name></italic> gen. nov. (included in their study as undescribed genus ‘NC’) (Fig. <xref ref-type="fig" rid="F4">4</xref>), they did not include the rarely collected <italic><tp:taxon-name><tp:taxon-name-part taxon-name-part-type="genus" reg="Squamopygia">Squamopygia</tp:taxon-name-part></tp:taxon-name></italic>. The two aforementioned characters found only in <italic><tp:taxon-name><tp:taxon-name-part taxon-name-part-type="genus" reg="Squamopygia">Squamopygia</tp:taxon-name-part></tp:taxon-name></italic> and <italic><tp:taxon-name><tp:taxon-name-part taxon-name-part-type="genus" reg="Calophytus">Calophytus</tp:taxon-name-part></tp:taxon-name></italic> gen. nov. also support a likely sister-group relationship between these two genera. <italic><tp:taxon-name><tp:taxon-name-part taxon-name-part-type="genus" reg="Squamopygia">Squamopygia</tp:taxon-name-part></tp:taxon-name></italic> is a monotypic genus with a single species from Northern Australia; two undescribed species are known from southern Australia and Papua New Guinea. <italic><tp:taxon-name><tp:taxon-name-part taxon-name-part-type="genus" reg="Calophytus">Calophytus</tp:taxon-name-part></tp:taxon-name></italic> gen. nov. can be separated from <italic><tp:taxon-name><tp:taxon-name-part taxon-name-part-type="genus" reg="Squamopygia">Squamopygia</tp:taxon-name-part></tp:taxon-name></italic> by the absence of subapical anteroventral macrosetae on the hind femur (present in <italic><tp:taxon-name><tp:taxon-name-part taxon-name-part-type="genus" reg="Squamopygia">Squamopygia</tp:taxon-name-part></tp:taxon-name></italic>), absence of dorsocentral macrosetae (present in <italic><tp:taxon-name><tp:taxon-name-part taxon-name-part-type="genus" reg="Squamopygia">Squamopygia</tp:taxon-name-part></tp:taxon-name></italic>) and by the width of the male frons. The sexual dimorphism in male frons width is more pronounced in <italic><tp:taxon-name><tp:taxon-name-part taxon-name-part-type="genus" reg="Squamopygia">Squamopygia</tp:taxon-name-part></tp:taxon-name></italic> with the eyes being contiguous. In <italic><tp:taxon-name><tp:taxon-name-part taxon-name-part-type="genus" reg="Calophytus">Calophytus</tp:taxon-name-part></tp:taxon-name></italic> gen. nov. (and <italic><tp:taxon-name><tp:taxon-name-part taxon-name-part-type="genus" reg="Jeanchazeauia">Jeanchazeauia</tp:taxon-name-part></tp:taxon-name></italic> gen. nov.) the male frons is only slightly narrower than that of the female, with the frons wider than the ocellar tubercle in both sexes. <italic><tp:taxon-name><tp:taxon-name-part taxon-name-part-type="genus" reg="Squamopygia">Squamopygia</tp:taxon-name-part></tp:taxon-name></italic> also has banded wings similar to <italic><tp:taxon-name><tp:taxon-name-part taxon-name-part-type="genus" reg="Calophytus">Calophytus</tp:taxon-name-part></tp:taxon-name></italic> gen. nov., but the hyaline areas of the wing membrane retain extensive pale microtrichia. The male and female genitalia of <italic><tp:taxon-name><tp:taxon-name-part taxon-name-part-type="genus" reg="Squamopygia">Squamopygia</tp:taxon-name-part></tp:taxon-name></italic> and <italic><tp:taxon-name><tp:taxon-name-part taxon-name-part-type="genus" reg="Calophytus">Calophytus</tp:taxon-name-part></tp:taxon-name></italic> are very similar. <italic><tp:taxon-name><tp:taxon-name-part taxon-name-part-type="genus" reg="Calophytus">Calophytus</tp:taxon-name-part> <tp:taxon-name-part taxon-name-part-type="species" reg="grandiosus">grandiosus</tp:taxon-name-part></tp:taxon-name></italic> sp. nov. is rather distinct from all other <italic><tp:taxon-name><tp:taxon-name-part taxon-name-part-type="genus" reg="Calophytus">Calophytus</tp:taxon-name-part></tp:taxon-name></italic> species, differing in the arrangement of postocular macrosetae, wing banding pattern and body size, supporting its position as sister to the rest of the genus (Fig. <xref ref-type="fig" rid="F4">4</xref>). <italic><tp:taxon-name><tp:taxon-name-part taxon-name-part-type="genus" reg="Calophytus">Calophytus</tp:taxon-name-part></tp:taxon-name></italic> species have been collected in all of the main habitat types throughout New Caledonia, including rainforest, maquis scrub and dry sclerophyll forest (Figs <xref ref-type="fig" rid="F22">22</xref>, <xref ref-type="fig" rid="F31">31</xref>, <xref ref-type="fig" rid="F32">32</xref>).</p></tp:treatment-sec><tp:treatment-sec sec-type="Included species" id="SECID0EDNAE"><title>Included species.</title><p><italic><tp:taxon-name><tp:taxon-name-part taxon-name-part-type="genus" reg="Calophytus">Calophytus</tp:taxon-name-part> <tp:taxon-name-part taxon-name-part-type="species" reg="chazeaui">chazeaui</tp:taxon-name-part></tp:taxon-name></italic> sp. nov., <italic><tp:taxon-name><tp:taxon-name-part taxon-name-part-type="genus" reg="Calophytus">C.</tp:taxon-name-part> <tp:taxon-name-part taxon-name-part-type="species" reg="grandiosus">grandiosus</tp:taxon-name-part></tp:taxon-name></italic> sp. nov., <italic><tp:taxon-name><tp:taxon-name-part taxon-name-part-type="genus" reg="Calophytus">C.</tp:taxon-name-part> <tp:taxon-name-part taxon-name-part-type="species" reg="matilei">matilei</tp:taxon-name-part></tp:taxon-name></italic> sp. nov., <italic><tp:taxon-name><tp:taxon-name-part taxon-name-part-type="genus" reg="Calophytus">C.</tp:taxon-name-part> <tp:taxon-name-part taxon-name-part-type="species" reg="monteithi">monteithi</tp:taxon-name-part></tp:taxon-name></italic> sp. nov., <italic><tp:taxon-name><tp:taxon-name-part taxon-name-part-type="genus" reg="Calophytus">C.</tp:taxon-name-part> <tp:taxon-name-part taxon-name-part-type="species" reg="schlingeri">schlingeri</tp:taxon-name-part></tp:taxon-name></italic> sp. nov., <italic><tp:taxon-name><tp:taxon-name-part taxon-name-part-type="genus" reg="Calophytus">C.</tp:taxon-name-part> <tp:taxon-name-part taxon-name-part-type="species" reg="webbi">webbi</tp:taxon-name-part></tp:taxon-name></italic> sp. nov.</p></tp:treatment-sec><tp:treatment-sec><!--Section generated to contain objects referenced in tp:taxon-treatment.--><fig id="F4" position="float" orientation="portrait"><object-id xmlns:xlink="http://www.w3.org/1999/xlink" content-type="doi" xlink:type="simple">10.3897/zookeys.984.53587.figure4</object-id><object-id xmlns:xlink="http://www.w3.org/1999/xlink" content-type="arpha" xlink:type="simple">1D2087B9-C202-568E-BAA1-C92187DEB76F</object-id><label>Figure 4.</label><caption><p>Phylogenetic placement of <italic><tp:taxon-name><tp:taxon-name-part taxon-name-part-type="genus" reg="Calophytus">Calophytus</tp:taxon-name-part></tp:taxon-name></italic> gen. nov. and <italic><tp:taxon-name><tp:taxon-name-part taxon-name-part-type="genus" reg="Jeanchazeauia">Jeanchazeauia</tp:taxon-name-part></tp:taxon-name></italic> gen. nov. in <tp:taxon-name><tp:taxon-name-part taxon-name-part-type="subfamily">Agapophytinae</tp:taxon-name-part></tp:taxon-name> based on supermatrix analysis of DNA sequence data. Figure modified after <xref ref-type="bibr" rid="B18">Winterton et al. (2016</xref>: fig. 3).</p></caption><graphic xmlns:xlink="http://www.w3.org/1999/xlink" xlink:href="zookeys-984-083-g010.jpg" position="float" orientation="portrait" xlink:type="simple" id="oo_471320.jpg"><uri content-type="original_file" xlink:type="simple">https://binary.pensoft.net/fig/471320</uri></graphic></fig><fig id="F22" position="float" orientation="portrait"><object-id xmlns:xlink="http://www.w3.org/1999/xlink" content-type="doi" xlink:type="simple">10.3897/zookeys.984.53587.figure22</object-id><object-id xmlns:xlink="http://www.w3.org/1999/xlink" content-type="arpha" xlink:type="simple">4CA206F3-BCEC-5B4A-8E8F-26567E01DB32</object-id><label>Figure 22.</label><caption><p>Distribution of <italic><tp:taxon-name><tp:taxon-name-part taxon-name-part-type="genus" reg="Calophytus">Calophytus</tp:taxon-name-part></tp:taxon-name></italic> spp. collecting records throughout New Caledonia. Provinces are labelled and ecoregions delineated by colour.</p></caption><graphic xmlns:xlink="http://www.w3.org/1999/xlink" xlink:href="zookeys-984-083-g022.jpg" position="float" orientation="portrait" xlink:type="simple" id="oo_471332.jpg"><uri content-type="original_file" xlink:type="simple">https://binary.pensoft.net/fig/471332</uri></graphic></fig><fig id="F31" position="float" orientation="portrait"><object-id xmlns:xlink="http://www.w3.org/1999/xlink" content-type="doi" xlink:type="simple">10.3897/zookeys.984.53587.figure31</object-id><object-id xmlns:xlink="http://www.w3.org/1999/xlink" content-type="arpha" xlink:type="simple">604AD405-29AD-55B3-92D1-EADCB330C026</object-id><label>Figure 31.</label><caption><p>Natural habitats of New Caledonian agapophytine stiletto flies <bold>A</bold> Riviere Bleue Reserve, sclerophyll forest and maquis scrub, habitat of <italic><tp:taxon-name><tp:taxon-name-part taxon-name-part-type="genus" reg="Calophytus">C.</tp:taxon-name-part> <tp:taxon-name-part taxon-name-part-type="species" reg="chazeaui">chazeaui</tp:taxon-name-part></tp:taxon-name></italic> sp. nov., <italic><tp:taxon-name><tp:taxon-name-part taxon-name-part-type="genus" reg="Calophytus">C.</tp:taxon-name-part> <tp:taxon-name-part taxon-name-part-type="species" reg="grandiosus">grandiosus</tp:taxon-name-part></tp:taxon-name></italic> sp. nov., <italic><tp:taxon-name><tp:taxon-name-part taxon-name-part-type="genus" reg="Calophytus">C.</tp:taxon-name-part> <tp:taxon-name-part taxon-name-part-type="species" reg="schlingeri">schlingeri</tp:taxon-name-part></tp:taxon-name></italic> sp. nov., and <italic><tp:taxon-name><tp:taxon-name-part taxon-name-part-type="genus" reg="Jeanchazeauia">J.</tp:taxon-name-part> <tp:taxon-name-part taxon-name-part-type="species" reg="nubilosus">nubilosus</tp:taxon-name-part></tp:taxon-name></italic> sp. nov. <bold>B</bold> Pindai Peninsula, tropical dry forest, habitat of <italic><tp:taxon-name><tp:taxon-name-part taxon-name-part-type="genus" reg="Calophytus">C.</tp:taxon-name-part> <tp:taxon-name-part taxon-name-part-type="species" reg="webbi">webbi</tp:taxon-name-part></tp:taxon-name></italic> sp. nov. <bold>C</bold> Mount Dzumac, rainforest, habitat of <italic><tp:taxon-name><tp:taxon-name-part taxon-name-part-type="genus" reg="Jeanchazeauia">J.</tp:taxon-name-part> <tp:taxon-name-part taxon-name-part-type="species" reg="nubilosus">nubilosus</tp:taxon-name-part></tp:taxon-name></italic> sp. nov. <bold>D</bold> Mount Dore, rainforest and dry sclerophyll forest <bold>E</bold> Mount Dore, Malaise trap in flyway (photographs by Michael E. Irwin).</p></caption><graphic xmlns:xlink="http://www.w3.org/1999/xlink" xlink:href="zookeys-984-083-g031.jpg" position="float" orientation="portrait" xlink:type="simple" id="oo_471341.jpg"><uri content-type="original_file" xlink:type="simple">https://binary.pensoft.net/fig/471341</uri></graphic></fig><fig id="F32" position="float" orientation="portrait"><object-id xmlns:xlink="http://www.w3.org/1999/xlink" content-type="doi" xlink:type="simple">10.3897/zookeys.984.53587.figure32</object-id><object-id xmlns:xlink="http://www.w3.org/1999/xlink" content-type="arpha" xlink:type="simple">678DE1F7-8F69-5062-BD0A-EABB7DCDCA51</object-id><label>Figure 32.</label><caption><p>Natural habitats of New Caledonian agapophytine stiletto flies <bold>A</bold> Mount Aoupinie, rainforest, habitat of <italic><tp:taxon-name><tp:taxon-name-part taxon-name-part-type="genus" reg="Calophytus">C.</tp:taxon-name-part> <tp:taxon-name-part taxon-name-part-type="species" reg="monteithi">monteithi</tp:taxon-name-part></tp:taxon-name></italic> sp. nov. <bold>B</bold> Mount Ningua, rainforest, habitat of <italic><tp:taxon-name><tp:taxon-name-part taxon-name-part-type="genus" reg="Jeanchazeauia">J.</tp:taxon-name-part> <tp:taxon-name-part taxon-name-part-type="species" reg="nubilosus">nubilosus</tp:taxon-name-part></tp:taxon-name></italic> sp. nov. <bold>C</bold> Mount Mandjelia, habitat of <italic><tp:taxon-name><tp:taxon-name-part taxon-name-part-type="genus" reg="Calophytus">C.</tp:taxon-name-part> <tp:taxon-name-part taxon-name-part-type="species" reg="grandiosus">grandiosus</tp:taxon-name-part></tp:taxon-name></italic> sp. nov. (photographs by Michael E. Irwin).</p></caption><graphic xmlns:xlink="http://www.w3.org/1999/xlink" xlink:href="zookeys-984-083-g032.jpg" position="float" orientation="portrait" xlink:type="simple" id="oo_471342.jpg"><uri content-type="original_file" xlink:type="simple">https://binary.pensoft.net/fig/471342</uri></graphic></fig></tp:treatment-sec><ref-list><ref id="B18"><mixed-citation xmlns:xlink="http://www.w3.org/1999/xlink" xlink:type="simple"><person-group><name name-style="western"><surname>Winterton</surname><given-names>SL</given-names></name><name name-style="western"><surname>Hardy</surname><given-names>NB</given-names></name><name name-style="western"><surname>Gaimari</surname><given-names>SD</given-names></name><name name-style="western"><surname>Hauser</surname><given-names>M</given-names></name><name name-style="western"><surname>Hill</surname><given-names>HN</given-names></name><name name-style="western"><surname>Holston</surname><given-names>KC</given-names></name><name name-style="western"><surname>Irwin</surname><given-names>ME</given-names></name><name name-style="western"><surname>Lambkin</surname><given-names>CL</given-names></name><name name-style="western"><surname>Metz</surname><given-names>MA</given-names></name><name name-style="western"><surname>Turco</surname><given-names>F</given-names></name><name name-style="western"><surname>Webb</surname><given-names>D</given-names></name><name name-style="western"><surname>Yang</surname><given-names>L</given-names></name><name name-style="western"><surname>Yeates</surname><given-names>DK</given-names></name><name name-style="western"><surname>Wiegmann</surname><given-names>BM</given-names></name></person-group> (<year>2016</year>) <article-title>The phylogeny of stiletto flies (<tp:taxon-name><tp:taxon-name-part taxon-name-part-type="order">Diptera</tp:taxon-name-part></tp:taxon-name>: <tp:taxon-name><tp:taxon-name-part taxon-name-part-type="genus">Therevidae</tp:taxon-name-part></tp:taxon-name>).</article-title><source>Systematic Entomology</source><volume>41</volume>: <fpage>144</fpage>–<lpage>161</lpage>. <ext-link xlink:type="simple" ext-link-type="doi" xlink:href="10.1111/syen.12147">https://doi.org/10.1111/syen.12147</ext-link></mixed-citation></ref></ref-list></tp:taxon-treatment>
