# Supplementary material for: New stiletto flies from New Caledonia (Therevidae, Agapophytinae)
Source: Zookeys. 2020 Nov 4;984:83–132. doi: 10.3897/zookeys.984.53587 (PMC7658186; doi:10.3897/zookeys.984.53587)
Supplement: XML Treatment for Calophytus chazeaui [file zookeys.984.53587-treatment2.xml]

<!DOCTYPE tp:taxon-treatment
  PUBLIC "-//TaxonX//DTD Taxonomic Treatment Publishing DTD v0 20100105//EN" "tax-treatment-NSO.dtd">
<tp:taxon-treatment xmlns:tp="http://www.plazi.org/taxpub"><tp:treatment-meta><kwd-group><label>Taxon classification</label><kwd><named-content xmlns:xlink="http://www.w3.org/1999/xlink" content-type="kingdom">Animalia</named-content></kwd><kwd><named-content xmlns:xlink="http://www.w3.org/1999/xlink" content-type="order">Therevidae</named-content></kwd><kwd><named-content xmlns:xlink="http://www.w3.org/1999/xlink" content-type="family">Agapophytinae</named-content></kwd></kwd-group><mixed-citation publication-type="journal"><person-group><name><surname>Irwin</surname><given-names>Michael E.</given-names></name><name><surname>Winterton</surname><given-names>Shaun L.</given-names></name><name><surname>Metz</surname><given-names>Mark A.</given-names></name></person-group><article-title>New stiletto flies from New Caledonia (<tp:taxon-name><tp:taxon-name-part taxon-name-part-type="genus" reg="Therevidae">Therevidae</tp:taxon-name-part></tp:taxon-name>, <tp:taxon-name><tp:taxon-name-part taxon-name-part-type="subfamily">Agapophytinae</tp:taxon-name-part></tp:taxon-name>)</article-title><source>Zookeys</source><day>04</day><month>11</month><year>2020</year><volume>984</volume><fpage>83</fpage><lpage>132</lpage><pub-id pub-id-type="doi">10.3897/zookeys.984.53587</pub-id></mixed-citation></tp:treatment-meta><tp:nomenclature><tp:taxon-name><object-id xmlns:xlink="http://www.w3.org/1999/xlink" content-type="arpha" xlink:type="simple">27CC9F6B-23D6-5754-AF07-87915FEAA0FB</object-id>
              <tp:taxon-name-part taxon-name-part-type="genus" reg="Calophytus">Calophytus</tp:taxon-name-part>
              <tp:taxon-name-part taxon-name-part-type="species" reg="chazeaui">chazeaui</tp:taxon-name-part>
              <object-id xmlns:xlink="http://www.w3.org/1999/xlink" content-type="zoobank" xlink:type="simple">http://zoobank.org/F8FF4B02-80A9-4E0C-A5AA-8D52A274221A</object-id>
            </tp:taxon-name><tp:taxon-status xmlns:xlink="http://www.w3.org/1999/xlink" xlink:type="simple">sp. nov.</tp:taxon-status><xref ref-type="fig" rid="F1">Figs 1</xref><xref ref-type="fig" rid="F5">, 5A</xref><xref ref-type="fig" rid="F7">, 7A</xref><xref ref-type="fig" rid="F8">, 8A</xref><xref ref-type="fig" rid="F9">, 9</xref><xref ref-type="fig" rid="F10">, 10</xref><xref ref-type="fig" rid="F22">, 22</xref><xref ref-type="fig" rid="F31">, 31A</xref></tp:nomenclature><tp:treatment-sec sec-type="diagnosis" id="SECID0E11AE"><title>Diagnosis.</title><p>Scutum with large areas of orange; wing with dark infuscation over discal cell and parts of adjoining cells, as well most of apical third of wing; costal cell with yellow infuscation; male abdomen without silver velutum pubescence; occipital macrosetae black, arranged in single row dorsally in both sexes; legs yellow; flagellum shorter than scape.</p></tp:treatment-sec><tp:treatment-sec sec-type="description" id="SECID0E61AE"><title>Description.</title><p>Length 7.8–10.6 mm. <italic>Head</italic>. Glossy black, smooth. Frons smooth, raised around base of antennae. Eyes separated at narrowest point by 3× width of median ocellus in both sexes. Parafacial with silver pubescence laterally along eye margin. Occiput silver pubescent laterally and ventrally onto gena, with fine white setae ventrally. Postocular macrosetae black, arranged in a single row dorsally. Scape equal to head length; mostly brown-black, dark yellow basally with numerous short, brown filiform setae along entire length. Basal flagellomere ½× length of scape; with short, black, filiform setae on basal 1/2. Second flagellomere apical, cylindrical, 1/7× length of basal flagellomere. Third flagellomere ½× length of second. Style subequal in length to third flagellomere, spiculate. Palpus widened subapically; apex slightly acuminate; yellow basally, black at apex; yellow pubescent basally, black pubescent at apex, black setose at apex. Mouthparts yellowish; brown setose. <italic>Thorax</italic>. Dark yellow to orange, except scutum with dark brown dorsocentral stripes, narrow anteriorly, widening and converging posteriorly; dorsal pleuron dark brown; posterodorsal katepisternum, metanepisternum, metepimeron, meron and metakatepisternum silver pubescent; scutellum brown; macrosetae black (<abbrev xmlns:xlink="http://www.w3.org/1999/xlink" xlink:title="notopleural" id="ABBRID0EJ2AE" xlink:type="simple">np</abbrev>: 2, <abbrev xmlns:xlink="http://www.w3.org/1999/xlink" xlink:title="supra alar" id="ABBRID0EN2AE" xlink:type="simple">sa</abbrev>: 1, <abbrev xmlns:xlink="http://www.w3.org/1999/xlink" xlink:title="post alar" id="ABBRID0ER2AE" xlink:type="simple">pa</abbrev>: 1, <abbrev xmlns:xlink="http://www.w3.org/1999/xlink" xlink:title="dorsocentral" id="ABBRID0EV2AE" xlink:type="simple">dc</abbrev>: 0, <abbrev xmlns:xlink="http://www.w3.org/1999/xlink" xlink:title="scutellar" id="ABBRID0EZ2AE" xlink:type="simple">sc</abbrev>: 1); scutum with short black setae; katatergite, lateral postpronotum, cervical sclerite, proepisternum, and lateral prosternum with pale setae. <italic>Legs</italic>. Yellow except with small black spot ventrally at union of femur and trochanter, tarsi brownish; coxae with pale filiform setae anteriorly. <italic>Wing</italic>. Membrane mostly hyaline; costal cell hyaline with pale yellow infuscation; subcostal and radial cells adjacent to pterostigma and entire wing apex with light brown infuscation with dark microtrichia; membrane with extensive areas bare of microtrichia; pterostigma brown. Venation brown, cell m<sub>3</sub> widely open at wing margin. Haltere completely yellow. <italic>Abdomen</italic>. Dark yellow and brown, proportions highly variable. Tergites II and III yellow with brown medial stripe, brown laterally; tergites IV–VII dark brown; sternites I–VI yellow, sternite VII brown; sparse short, black, fine setae on all segments, longer laterally. <italic>Genitalia</italic>. Male: tergite VIII emarginated posteriorly; setose laterally. Sternite VIII ovate; posterior margin setose. Epandrium with posterolateral corners extending posteriorly level with end of cerci; setae uniformly short and dark. Cercus subtriangular, rounded apically. Subepandrial sclerite narrow, half width of epandrium; partially sclerotised, lateral margins more strongly so. Gonocoxites elongate, rounded with large subtriangular outer gonocoxal process, dark setae erect and sparse, longer ventrally; inner gonocoxal process very narrow, curved medially; gonostylus robust, spatulate, forked as pair of tooth-like lobes apically. Aedeagus with distiphallus relatively straight, fine spines apically; dorsal apodeme forked, ‘T’-shaped; ventral apodeme forked, arms narrow and divergent; lateral ejaculatory apodemes narrow and band-like around anterior of basiphallus; ejaculatory apodeme relatively small, roughly cylindrical, basiphallus subcordate. Female: acanthophorite spines light brown. Sternite X triangular, truncate posteriorly. Furca rounded anteriorly, elongated and acuminate posteriorly. Spermathecal duct equal to four furcal lengths. Spermathecal sac duct two furcal lengths; spermathecal sac ovoid, longer than wide; 2.0× length of spermathecal sac duct. <italic>Variation</italic>. Some individuals with apical 2/3 of scape brown; notum dark with dorsocentral stripes evident; amount of dark brown colour on pleuron varying with most of pleuron dark; wing infuscation variable from slightly tinged to intensely dark; abdominal colouration variable, tergites III–VII from completely brown to lighter; sternite VII brown on posterior margin.</p><fig id="F1" position="float" orientation="portrait"><object-id xmlns:xlink="http://www.w3.org/1999/xlink" content-type="doi" xlink:type="simple">10.3897/zookeys.984.53587.figure1</object-id><object-id xmlns:xlink="http://www.w3.org/1999/xlink" content-type="arpha" xlink:type="simple">F919DF29-2B56-5CA4-B422-8FCC067DAFB8</object-id><label>Figure 1.</label><caption><p><italic><tp:taxon-name><tp:taxon-name-part taxon-name-part-type="genus" reg="Calophytus">Calophytus</tp:taxon-name-part> <tp:taxon-name-part taxon-name-part-type="species" reg="chazeaui">chazeaui</tp:taxon-name-part></tp:taxon-name></italic> sp. nov., male habitus (specimen: MEI123497) (artistic rendering by J. Marie Metz).</p></caption><graphic xmlns:xlink="http://www.w3.org/1999/xlink" xlink:href="zookeys-984-083-g001.jpg" position="float" orientation="portrait" xlink:type="simple" id="oo_471311.jpg"><uri content-type="original_file" xlink:type="simple">https://binary.pensoft.net/fig/471311</uri></graphic></fig></tp:treatment-sec><tp:treatment-sec sec-type="etymology" id="SECID0EB4AE"><title>Etymology.</title><p>This species is named after Dr Jean Chazeau, for his gracious hospitality during the visits to New Caledonia by MEI.</p></tp:treatment-sec><tp:treatment-sec sec-type="comments" id="SECID0EG4AE"><title>Comments.</title><p><italic><tp:taxon-name><tp:taxon-name-part taxon-name-part-type="genus" reg="Calophytus">Calophytus</tp:taxon-name-part> <tp:taxon-name-part taxon-name-part-type="species" reg="chazeaui">chazeaui</tp:taxon-name-part></tp:taxon-name></italic> sp. nov. is known only from the southern province. It is often found associated with sclerophyll and maquis scrub habitats (e.g., Fig. <xref ref-type="fig" rid="F31">31A</xref>). Based on collecting records it is a more commonly encountered species relative to other members of the genus. GenBank sequences for this species (see <xref ref-type="bibr" rid="B18">Winterton et al. 2016</xref>: table S1): <ext-link xmlns:xlink="http://www.w3.org/1999/xlink" ext-link-type="gen" xlink:href="KT290077" xlink:type="simple">KT290077</ext-link> (16S rDNA), <ext-link xmlns:xlink="http://www.w3.org/1999/xlink" ext-link-type="gen" xlink:href="KM884999" xlink:type="simple">KM884999</ext-link> (28S rDNA), <ext-link xmlns:xlink="http://www.w3.org/1999/xlink" ext-link-type="gen" xlink:href="KM879116" xlink:type="simple">KM879116</ext-link> (EF1a).</p></tp:treatment-sec><tp:treatment-sec sec-type="material" id="SECID0EO5AE"><title>Specimens examined.</title><p><bold><italic>Holotype</italic></bold> male, New Caledonia: Province Sud: Chutes de Madeleine, Malaise trap (<named-content xmlns:xlink="http://www.w3.org/1999/xlink" content-type="dwc:verbatimCoordinates" xlink:type="simple"><named-content content-type="geo-json" specific-use="{&#34;type&#34;:&#34;Point&#34;,&#34;coordinates&#34;:[166.854000,-22.226000]}" id="NCID0E35AE" xlink:type="simple">-22.226, 166.854</named-content></named-content>), 28.XI.2000, J.H. Skevington (MEI123120, <abbrev xmlns:xlink="http://www.w3.org/1999/xlink" content-type="institution" xlink:title="Muséum national d’Histoire naturelle, Paris, Île-de-France, France" id="ABBRID0EB6AE" xlink:type="simple">MNHN</abbrev>).</p><p><bold><italic>Paratypes</italic>
              .</bold>
            
          
            New Caledonia: Province Sud: 1 males, 2 females, Parc Territorial de la Rivière, 23.5 km NNW Plum, Malaise trap [<named-content xmlns:xlink="http://www.w3.org/1999/xlink" content-type="dwc:verbatimCoordinates" xlink:type="simple"><named-content content-type="geo-json" specific-use="{&#34;type&#34;:&#34;Point&#34;,&#34;coordinates&#34;:[166.654000,-22.049000]}" id="NCID0EQ6AE" xlink:type="simple">-22.049, 166.654</named-content></named-content>], 213 m, 28.X–21.XI.2000, D.W. Webb, E.I. Schlinger, M.E. Irwin (MEI125567–69, <abbrev xmlns:xlink="http://www.w3.org/1999/xlink" content-type="institution" xlink:title="California Food and Agricultural Department, Sacramento, California, USA" id="ABBRID0EV6AE" xlink:type="simple">CSCA</abbrev>); 1 male, Parc Territorial de la Rivière, 23.5 km NNW Plum, hand collected [<named-content xmlns:xlink="http://www.w3.org/1999/xlink" content-type="dwc:verbatimCoordinates" xlink:type="simple"><named-content content-type="geo-json" specific-use="{&#34;type&#34;:&#34;Point&#34;,&#34;coordinates&#34;:[166.654000,-22.049000]}" id="NCID0E46AE" xlink:type="simple">-22.049, 166.654</named-content></named-content>], 213 m, 28.XI.2000, D.W. Webb, E.I. Schlinger, M.E. Irwin, (MEI125566, <abbrev xmlns:xlink="http://www.w3.org/1999/xlink" content-type="institution" xlink:title="California Food and Agricultural Department, Sacramento, California, USA" id="ABBRID0EDAAG" xlink:type="simple">CSCA</abbrev>); 14 males, Chutes de Madeleine, malaise trap (<named-content xmlns:xlink="http://www.w3.org/1999/xlink" content-type="dwc:verbatimCoordinates" xlink:type="simple"><named-content content-type="geo-json" specific-use="{&#34;type&#34;:&#34;Point&#34;,&#34;coordinates&#34;:[166.854000,-22.226000]}" id="NCID0ELAAG" xlink:type="simple">-22.226, 166.854</named-content></named-content>), 28.XI.2000, J.H. Skevington (MEI123114–23, 123349, 123493–96, <abbrev xmlns:xlink="http://www.w3.org/1999/xlink" content-type="institution" xlink:title="Canadian National Collection of Insects, Arachnids &amp; Nematodes, Agriculture &amp; Agri-Food Canada, Ottawa, Ontario, Canada" id="ABBRID0EQAAG" xlink:type="simple">CNC</abbrev>); 5 males, Parc Territorial de la Rivière Bleue, Malaise trap (-22.100, 166.66), 28.XI.2000, J.H. Skevington (MEI123497–501, <abbrev xmlns:xlink="http://www.w3.org/1999/xlink" content-type="institution" xlink:title="California Food and Agricultural Department, Sacramento, California, USA" id="ABBRID0EVAAG" xlink:type="simple">CSCA</abbrev>); 5 males, Plaine des Lacs, S of Grand Lac, hand netted, high shrub [-22.275, 166.900], 280 m, 14.X.1985, P. Bouchet (MEI028279–80, 30098, 30100–02, <abbrev xmlns:xlink="http://www.w3.org/1999/xlink" content-type="institution" xlink:title="Muséum national d’Histoire naturelle, Paris, Île-de-France, France" id="ABBRID0E1AAG" xlink:type="simple">MNHN</abbrev>); 6 males, Rivière Bleue National Park, Malaise trap, (<named-content xmlns:xlink="http://www.w3.org/1999/xlink" content-type="dwc:verbatimCoordinates" xlink:type="simple"><named-content content-type="geo-json" specific-use="{&#34;type&#34;:&#34;Point&#34;,&#34;coordinates&#34;:[166.872000,-22.251000]}" id="NCID0ECBAG" xlink:type="simple">-22.251, 166.872</named-content></named-content>), 20.IX–11.IX.2000, J. &amp; A. Skevington (MEI125623–28, <abbrev xmlns:xlink="http://www.w3.org/1999/xlink" content-type="institution" xlink:title="Canadian National Collection of Insects, Arachnids &amp; Nematodes, Agriculture &amp; Agri-Food Canada, Ottawa, Ontario, Canada" id="ABBRID0EHBAG" xlink:type="simple">CNC</abbrev>); 1 male, 5 females, Rivière Bleue Provincial Park, 30 km NW Yate, Malaise trap, scrub on ridge [<named-content xmlns:xlink="http://www.w3.org/1999/xlink" content-type="dwc:verbatimCoordinates" xlink:type="simple"><named-content content-type="geo-json" specific-use="{&#34;type&#34;:&#34;Point&#34;,&#34;coordinates&#34;:[166.658000,-22.117000]}" id="NCID0EPBAG" xlink:type="simple">-22.117, 166.658</named-content></named-content>], 310 m, 13.X–28.X.1986, L.B. de Larbogne, J. Chazeau, A. &amp; S. Tillier (MEI030097, 030125–30, <abbrev xmlns:xlink="http://www.w3.org/1999/xlink" content-type="institution" xlink:title="Muséum national d’Histoire naturelle, Paris, Île-de-France, France" id="ABBRID0EUBAG" xlink:type="simple">MNHN</abbrev>); 18 males, 16 females, Rivière Bleue Provincial Park, 25.8 km Rivière Bleue Road, Malaise trap across forest path [<named-content xmlns:xlink="http://www.w3.org/1999/xlink" content-type="dwc:verbatimCoordinates" xlink:type="simple"><named-content content-type="geo-json" specific-use="{&#34;type&#34;:&#34;Point&#34;,&#34;coordinates&#34;:[166.650000,-22.110000]}" id="NCID0E3BAG" xlink:type="simple">-22.11, 166.65</named-content></named-content>], 213 m, various dates: 30.X–28.XI.1992, D.W. Webb, E.I. &amp; M. Schlinger (MEI030103–17, 030122–23, 030138–9, 030141–54, <abbrev xmlns:xlink="http://www.w3.org/1999/xlink" content-type="institution" xlink:title="California Food and Agricultural Department, Sacramento, California, USA" id="ABBRID0EBCAG" xlink:type="simple">CSCA</abbrev>); 5 males, 1 female, Rivière Bleue Provincial Park, Rivière Bleue, trail to Vallée de Pourina, Malaise trap across forest path, [<named-content xmlns:xlink="http://www.w3.org/1999/xlink" content-type="dwc:verbatimCoordinates" xlink:type="simple"><named-content content-type="geo-json" specific-use="{&#34;type&#34;:&#34;Point&#34;,&#34;coordinates&#34;:[166.733000,-22.017000]}" id="NCID0EJCAG" xlink:type="simple">-22.017, 166.733</named-content></named-content>], 850 m, 19–28.XI.1992, D.W. Webb, E.I. &amp; M. Schlinger, (MEI030118–21, 030133, 030132, <abbrev xmlns:xlink="http://www.w3.org/1999/xlink" content-type="institution" xlink:title="California Food and Agricultural Department, Sacramento, California, USA" id="ABBRID0EOCAG" xlink:type="simple">CSCA</abbrev>); 3 males, 1 female, Upper Boulari River [La Coulee] [-22.180, 166.593], 17.XI.1968, C.R. Joyce, (MEI129018, 030096, 030099, 030127, <named-content xmlns:xlink="http://www.w3.org/1999/xlink" content-type="dwc:institutional_code" xlink:type="simple">BPBM</named-content>); 1 female, Rivière Bleue Provincial Park, Rivière Bleue, Rivière Bleue Road, Malaise trap across forest path [<named-content xmlns:xlink="http://www.w3.org/1999/xlink" content-type="dwc:verbatimCoordinates" xlink:type="simple"><named-content content-type="geo-json" specific-use="{&#34;type&#34;:&#34;Point&#34;,&#34;coordinates&#34;:[166.650000,-22.110000]}" id="NCID0E2CAG" xlink:type="simple">-22.11, 166.65</named-content></named-content>], 290 m, 16–19.XI.1992, D.W. Webb (MEI030156, <abbrev xmlns:xlink="http://www.w3.org/1999/xlink" content-type="institution" xlink:title="California Food and Agricultural Department, Sacramento, California, USA" id="ABBRID0EADAG" xlink:type="simple">CSCA</abbrev>); 3 females, Rivière Bleue Provincial Park, Rivière Bleue, 25.8 km Rivière Bleue Road, Malaise trap in maquis (scrub) [<named-content xmlns:xlink="http://www.w3.org/1999/xlink" content-type="dwc:verbatimCoordinates" xlink:type="simple"><named-content content-type="geo-json" specific-use="{&#34;type&#34;:&#34;Point&#34;,&#34;coordinates&#34;:[166.658000,-22.117000]}" id="NCID0EIDAG" xlink:type="simple">-22.117, 166.658</named-content></named-content>], 290 m, various dates: 30.X–3.XI.1992, D.W. Webb, E.I. &amp; M. Schlinger (MEI030134–6, <abbrev xmlns:xlink="http://www.w3.org/1999/xlink" content-type="institution" xlink:title="California Food and Agricultural Department, Sacramento, California, USA" id="ABBRID0ENDAG" xlink:type="simple">CSCA</abbrev>); 9 females, Rivière Bleue Provincial Park, Rivière Bleue, 25.8 km Rivière Bleue Road Malaise trap across forest path, [<named-content xmlns:xlink="http://www.w3.org/1999/xlink" content-type="dwc:verbatimCoordinates" xlink:type="simple"><named-content content-type="geo-json" specific-use="{&#34;type&#34;:&#34;Point&#34;,&#34;coordinates&#34;:[166.650000,-22.110000]}" id="NCID0EVDAG" xlink:type="simple">-22.11, 166.65</named-content></named-content>], 213 m, various dates: 5–28.XI.1992, D.W. Webb, E.I. &amp; M. Schlinger, (MEI030131, 030137, 030140, 030148, 030150–54, CASC); 3 females, Rivière Bleue Malaise trap, scrub near ridge (maquis sur crête) [<named-content xmlns:xlink="http://www.w3.org/1999/xlink" content-type="dwc:verbatimCoordinates" xlink:type="simple"><named-content content-type="geo-json" specific-use="{&#34;type&#34;:&#34;Point&#34;,&#34;coordinates&#34;:[166.630000,-22.098000]}" id="NCID0E4DAG" xlink:type="simple">-22.098, 166.630</named-content></named-content>], 310 m, 12–25.XI.1986, L.B. de Larbogne, J. Chazeau, A. &amp; S. Tillier (MEI028277–8, 030124, <abbrev xmlns:xlink="http://www.w3.org/1999/xlink" content-type="institution" xlink:title="Muséum national d’Histoire naturelle, Paris, Île-de-France, France" id="ABBRID0ECEAG" xlink:type="simple">MNHN</abbrev>).</p></tp:treatment-sec><tp:treatment-sec><!--Section generated to contain objects referenced in tp:taxon-treatment.--><fig id="F5" position="float" orientation="portrait"><object-id xmlns:xlink="http://www.w3.org/1999/xlink" content-type="doi" xlink:type="simple">10.3897/zookeys.984.53587.figure5</object-id><object-id xmlns:xlink="http://www.w3.org/1999/xlink" content-type="arpha" xlink:type="simple">DFD50049-D1D1-5F24-ABD8-288D70BA7CB3</object-id><label>Figure 5.</label><caption><p>Lateral view of antennae of <italic><tp:taxon-name><tp:taxon-name-part taxon-name-part-type="genus" reg="Calophytus">Calophytus</tp:taxon-name-part></tp:taxon-name></italic> gen. nov. <bold>A</bold><italic><tp:taxon-name><tp:taxon-name-part taxon-name-part-type="genus" reg="Calophytus">C.</tp:taxon-name-part> <tp:taxon-name-part taxon-name-part-type="species" reg="chazeaui">chazeaui</tp:taxon-name-part></tp:taxon-name></italic> sp. nov. <bold>B</bold><italic><tp:taxon-name><tp:taxon-name-part taxon-name-part-type="genus" reg="Calophytus">C.</tp:taxon-name-part> <tp:taxon-name-part taxon-name-part-type="species" reg="grandiosus">grandiosus</tp:taxon-name-part></tp:taxon-name></italic> sp. nov. <bold>C</bold><italic><tp:taxon-name><tp:taxon-name-part taxon-name-part-type="genus" reg="Calophytus">C.</tp:taxon-name-part> <tp:taxon-name-part taxon-name-part-type="species" reg="schlingeri">schlingeri</tp:taxon-name-part></tp:taxon-name></italic> sp. nov. <bold>D</bold><italic><tp:taxon-name><tp:taxon-name-part taxon-name-part-type="genus" reg="Calophytus">C.</tp:taxon-name-part> <tp:taxon-name-part taxon-name-part-type="species" reg="matilei">matilei</tp:taxon-name-part></tp:taxon-name></italic> sp. nov. <bold>E</bold><italic><tp:taxon-name><tp:taxon-name-part taxon-name-part-type="genus" reg="Calophytus">C.</tp:taxon-name-part> <tp:taxon-name-part taxon-name-part-type="species" reg="webbi">webbi</tp:taxon-name-part></tp:taxon-name></italic> sp. nov. (figures not to scale) (drawings by J. Marie Metz).</p></caption><graphic xmlns:xlink="http://www.w3.org/1999/xlink" xlink:href="zookeys-984-083-g011.jpg" position="float" orientation="portrait" xlink:type="simple" id="oo_471321.jpg"><uri content-type="original_file" xlink:type="simple">https://binary.pensoft.net/fig/471321</uri></graphic></fig><fig id="F7" position="float" orientation="portrait"><object-id xmlns:xlink="http://www.w3.org/1999/xlink" content-type="doi" xlink:type="simple">10.3897/zookeys.984.53587.figure7</object-id><object-id xmlns:xlink="http://www.w3.org/1999/xlink" content-type="arpha" xlink:type="simple">D9FE9D3D-28ED-5417-B906-1F9518A92BAC</object-id><label>Figure 7.</label><caption><p>Wings of <italic><tp:taxon-name><tp:taxon-name-part taxon-name-part-type="genus" reg="Calophytus">Calophytus</tp:taxon-name-part></tp:taxon-name></italic> gen. nov. and <italic><tp:taxon-name><tp:taxon-name-part taxon-name-part-type="genus" reg="Jeanchazeauia">Jeanchazeauia</tp:taxon-name-part></tp:taxon-name></italic> gen. nov. <bold>A</bold><italic><tp:taxon-name><tp:taxon-name-part taxon-name-part-type="genus" reg="Calophytus">C.</tp:taxon-name-part> <tp:taxon-name-part taxon-name-part-type="species" reg="chazeaui">chazeaui</tp:taxon-name-part></tp:taxon-name></italic> sp. nov. <bold>B</bold><italic><tp:taxon-name><tp:taxon-name-part taxon-name-part-type="genus" reg="Calophytus">C.</tp:taxon-name-part> <tp:taxon-name-part taxon-name-part-type="species" reg="schlingeri">schlingeri</tp:taxon-name-part></tp:taxon-name></italic> sp. nov. <bold>C</bold><italic><tp:taxon-name><tp:taxon-name-part taxon-name-part-type="genus" reg="Calophytus">C.</tp:taxon-name-part> <tp:taxon-name-part taxon-name-part-type="species" reg="grandiosus">grandiosus</tp:taxon-name-part></tp:taxon-name></italic> sp. nov. <bold>D</bold><italic><tp:taxon-name><tp:taxon-name-part taxon-name-part-type="genus" reg="Calophytus">C.</tp:taxon-name-part> <tp:taxon-name-part taxon-name-part-type="species" reg="matilei">matilei</tp:taxon-name-part></tp:taxon-name></italic> sp. nov. <bold>E</bold><italic><tp:taxon-name><tp:taxon-name-part taxon-name-part-type="genus" reg="Calophytus">C.</tp:taxon-name-part> <tp:taxon-name-part taxon-name-part-type="species" reg="webbi">webbi</tp:taxon-name-part></tp:taxon-name></italic> sp. nov. <bold>F</bold><italic><tp:taxon-name><tp:taxon-name-part taxon-name-part-type="genus" reg="Calophytus">C.</tp:taxon-name-part> <tp:taxon-name-part taxon-name-part-type="species" reg="monteithi">monteithi</tp:taxon-name-part></tp:taxon-name></italic> sp. nov. <bold>G</bold><italic><tp:taxon-name><tp:taxon-name-part taxon-name-part-type="genus" reg="Jeanchazeauia">J.</tp:taxon-name-part> <tp:taxon-name-part taxon-name-part-type="species" reg="amoa">amoa</tp:taxon-name-part></tp:taxon-name></italic> sp. nov. <bold>H</bold><italic><tp:taxon-name><tp:taxon-name-part taxon-name-part-type="genus" reg="Jeanchazeauia">J.</tp:taxon-name-part> <tp:taxon-name-part taxon-name-part-type="species" reg="nubilosus">nubilosus</tp:taxon-name-part></tp:taxon-name></italic> sp. nov. (female) (figures not to scale).</p></caption><graphic xmlns:xlink="http://www.w3.org/1999/xlink" xlink:href="zookeys-984-083-g003.jpg" position="float" orientation="portrait" xlink:type="simple" id="oo_471313.jpg"><uri content-type="original_file" xlink:type="simple">https://binary.pensoft.net/fig/471313</uri></graphic></fig><fig id="F8" position="float" orientation="portrait"><object-id xmlns:xlink="http://www.w3.org/1999/xlink" content-type="doi" xlink:type="simple">10.3897/zookeys.984.53587.figure8</object-id><object-id xmlns:xlink="http://www.w3.org/1999/xlink" content-type="arpha" xlink:type="simple">9D1AFE7B-7F55-5D0A-B211-E7F16D62D6FB</object-id><label>Figure 8.</label><caption><p><italic><tp:taxon-name><tp:taxon-name-part taxon-name-part-type="genus" reg="Calophytus">Calophytus</tp:taxon-name-part></tp:taxon-name></italic> spp. Wing detail showing cell <italic>br</italic> bisected with stripe of dark microtrichia along wing fold <bold>A</bold><italic><tp:taxon-name><tp:taxon-name-part taxon-name-part-type="genus" reg="Calophytus">C.</tp:taxon-name-part> <tp:taxon-name-part taxon-name-part-type="species" reg="chazeaui">chazeaui</tp:taxon-name-part></tp:taxon-name></italic> sp. nov. <bold>B</bold><italic><tp:taxon-name><tp:taxon-name-part taxon-name-part-type="genus" reg="Calophytus">C.</tp:taxon-name-part> <tp:taxon-name-part taxon-name-part-type="species" reg="webbi">webbi</tp:taxon-name-part></tp:taxon-name></italic> sp. nov.</p></caption><graphic xmlns:xlink="http://www.w3.org/1999/xlink" xlink:href="zookeys-984-083-g004.jpg" position="float" orientation="portrait" xlink:type="simple" id="oo_471314.jpg"><uri content-type="original_file" xlink:type="simple">https://binary.pensoft.net/fig/471314</uri></graphic></fig><fig id="F9" position="float" orientation="portrait"><object-id xmlns:xlink="http://www.w3.org/1999/xlink" content-type="doi" xlink:type="simple">10.3897/zookeys.984.53587.figure9</object-id><object-id xmlns:xlink="http://www.w3.org/1999/xlink" content-type="arpha" xlink:type="simple">FDCA662C-874C-5D43-86F3-18C9DB954EB7</object-id><label>Figure 9.</label><caption><p><italic><tp:taxon-name><tp:taxon-name-part taxon-name-part-type="genus" reg="Calophytus">Calophytus</tp:taxon-name-part> <tp:taxon-name-part taxon-name-part-type="species" reg="chazeaui">chazeaui</tp:taxon-name-part></tp:taxon-name></italic> sp. nov. <bold>A</bold> adult male (MEI125624), lateral view <bold>B</bold> same, oblique view <bold>C</bold> adult female (MEI030131), oblique view <bold>D</bold> same, lateral view. Body length: male: 8.3 mm; female: 9.0 mm.</p></caption><graphic xmlns:xlink="http://www.w3.org/1999/xlink" xlink:href="zookeys-984-083-g005.jpg" position="float" orientation="portrait" xlink:type="simple" id="oo_471315.jpg"><uri content-type="original_file" xlink:type="simple">https://binary.pensoft.net/fig/471315</uri></graphic></fig><fig id="F10" position="float" orientation="portrait"><object-id xmlns:xlink="http://www.w3.org/1999/xlink" content-type="doi" xlink:type="simple">10.3897/zookeys.984.53587.figure10</object-id><object-id xmlns:xlink="http://www.w3.org/1999/xlink" content-type="arpha" xlink:type="simple">3E461B91-CDB5-530F-97DB-B707F8E7F332</object-id><label>Figure 10.</label><caption><p><italic><tp:taxon-name><tp:taxon-name-part taxon-name-part-type="genus" reg="Calophytus">Calophytus</tp:taxon-name-part> <tp:taxon-name-part taxon-name-part-type="species" reg="chazeaui">chazeaui</tp:taxon-name-part></tp:taxon-name></italic> sp. nov., cleared male genitalia <bold>A</bold> epandrium <bold>B</bold> gonocoxites with aedeagus, lateral view <bold>C</bold> same, dorsal view with epandrium removed. Scale bar: 0.2 mm.</p></caption><graphic xmlns:xlink="http://www.w3.org/1999/xlink" xlink:href="zookeys-984-083-g006.jpg" position="float" orientation="portrait" xlink:type="simple" id="oo_471316.jpg"><uri content-type="original_file" xlink:type="simple">https://binary.pensoft.net/fig/471316</uri></graphic></fig><fig id="F22" position="float" orientation="portrait"><object-id xmlns:xlink="http://www.w3.org/1999/xlink" content-type="doi" xlink:type="simple">10.3897/zookeys.984.53587.figure22</object-id><object-id xmlns:xlink="http://www.w3.org/1999/xlink" content-type="arpha" xlink:type="simple">4CA206F3-BCEC-5B4A-8E8F-26567E01DB32</object-id><label>Figure 22.</label><caption><p>Distribution of <italic><tp:taxon-name><tp:taxon-name-part taxon-name-part-type="genus" reg="Calophytus">Calophytus</tp:taxon-name-part></tp:taxon-name></italic> spp. collecting records throughout New Caledonia. Provinces are labelled and ecoregions delineated by colour.</p></caption><graphic xmlns:xlink="http://www.w3.org/1999/xlink" xlink:href="zookeys-984-083-g022.jpg" position="float" orientation="portrait" xlink:type="simple" id="oo_471332.jpg"><uri content-type="original_file" xlink:type="simple">https://binary.pensoft.net/fig/471332</uri></graphic></fig><fig id="F31" position="float" orientation="portrait"><object-id xmlns:xlink="http://www.w3.org/1999/xlink" content-type="doi" xlink:type="simple">10.3897/zookeys.984.53587.figure31</object-id><object-id xmlns:xlink="http://www.w3.org/1999/xlink" content-type="arpha" xlink:type="simple">604AD405-29AD-55B3-92D1-EADCB330C026</object-id><label>Figure 31.</label><caption><p>Natural habitats of New Caledonian agapophytine stiletto flies <bold>A</bold> Riviere Bleue Reserve, sclerophyll forest and maquis scrub, habitat of <italic><tp:taxon-name><tp:taxon-name-part taxon-name-part-type="genus" reg="Calophytus">C.</tp:taxon-name-part> <tp:taxon-name-part taxon-name-part-type="species" reg="chazeaui">chazeaui</tp:taxon-name-part></tp:taxon-name></italic> sp. nov., <italic><tp:taxon-name><tp:taxon-name-part taxon-name-part-type="genus" reg="Calophytus">C.</tp:taxon-name-part> <tp:taxon-name-part taxon-name-part-type="species" reg="grandiosus">grandiosus</tp:taxon-name-part></tp:taxon-name></italic> sp. nov., <italic><tp:taxon-name><tp:taxon-name-part taxon-name-part-type="genus" reg="Calophytus">C.</tp:taxon-name-part> <tp:taxon-name-part taxon-name-part-type="species" reg="schlingeri">schlingeri</tp:taxon-name-part></tp:taxon-name></italic> sp. nov., and <italic><tp:taxon-name><tp:taxon-name-part taxon-name-part-type="genus" reg="Jeanchazeauia">J.</tp:taxon-name-part> <tp:taxon-name-part taxon-name-part-type="species" reg="nubilosus">nubilosus</tp:taxon-name-part></tp:taxon-name></italic> sp. nov. <bold>B</bold> Pindai Peninsula, tropical dry forest, habitat of <italic><tp:taxon-name><tp:taxon-name-part taxon-name-part-type="genus" reg="Calophytus">C.</tp:taxon-name-part> <tp:taxon-name-part taxon-name-part-type="species" reg="webbi">webbi</tp:taxon-name-part></tp:taxon-name></italic> sp. nov. <bold>C</bold> Mount Dzumac, rainforest, habitat of <italic><tp:taxon-name><tp:taxon-name-part taxon-name-part-type="genus" reg="Jeanchazeauia">J.</tp:taxon-name-part> <tp:taxon-name-part taxon-name-part-type="species" reg="nubilosus">nubilosus</tp:taxon-name-part></tp:taxon-name></italic> sp. nov. <bold>D</bold> Mount Dore, rainforest and dry sclerophyll forest <bold>E</bold> Mount Dore, Malaise trap in flyway (photographs by Michael E. Irwin).</p></caption><graphic xmlns:xlink="http://www.w3.org/1999/xlink" xlink:href="zookeys-984-083-g031.jpg" position="float" orientation="portrait" xlink:type="simple" id="oo_471341.jpg"><uri content-type="original_file" xlink:type="simple">https://binary.pensoft.net/fig/471341</uri></graphic></fig></tp:treatment-sec><ref-list><ref id="B18"><mixed-citation xmlns:xlink="http://www.w3.org/1999/xlink" xlink:type="simple"><person-group><name name-style="western"><surname>Winterton</surname><given-names>SL</given-names></name><name name-style="western"><surname>Hardy</surname><given-names>NB</given-names></name><name name-style="western"><surname>Gaimari</surname><given-names>SD</given-names></name><name name-style="western"><surname>Hauser</surname><given-names>M</given-names></name><name name-style="western"><surname>Hill</surname><given-names>HN</given-names></name><name name-style="western"><surname>Holston</surname><given-names>KC</given-names></name><name name-style="western"><surname>Irwin</surname><given-names>ME</given-names></name><name name-style="western"><surname>Lambkin</surname><given-names>CL</given-names></name><name name-style="western"><surname>Metz</surname><given-names>MA</given-names></name><name name-style="western"><surname>Turco</surname><given-names>F</given-names></name><name name-style="western"><surname>Webb</surname><given-names>D</given-names></name><name name-style="western"><surname>Yang</surname><given-names>L</given-names></name><name name-style="western"><surname>Yeates</surname><given-names>DK</given-names></name><name name-style="western"><surname>Wiegmann</surname><given-names>BM</given-names></name></person-group> (<year>2016</year>) <article-title>The phylogeny of stiletto flies (<tp:taxon-name><tp:taxon-name-part taxon-name-part-type="order">Diptera</tp:taxon-name-part></tp:taxon-name>: <tp:taxon-name><tp:taxon-name-part taxon-name-part-type="genus">Therevidae</tp:taxon-name-part></tp:taxon-name>).</article-title><source>Systematic Entomology</source><volume>41</volume>: <fpage>144</fpage>–<lpage>161</lpage>. <ext-link xlink:type="simple" ext-link-type="doi" xlink:href="10.1111/syen.12147">https://doi.org/10.1111/syen.12147</ext-link></mixed-citation></ref></ref-list></tp:taxon-treatment>
