# Supplementary material for: New stiletto flies from New Caledonia (Therevidae, Agapophytinae)
Source: Zookeys. 2020 Nov 4;984:83–132. doi: 10.3897/zookeys.984.53587 (PMC7658186; doi:10.3897/zookeys.984.53587)
Supplement: XML Treatment for Calophytus grandiosus [file zookeys.984.53587-treatment3.xml]

<!DOCTYPE tp:taxon-treatment
  PUBLIC "-//TaxonX//DTD Taxonomic Treatment Publishing DTD v0 20100105//EN" "tax-treatment-NSO.dtd">
<tp:taxon-treatment xmlns:tp="http://www.plazi.org/taxpub"><tp:treatment-meta><kwd-group><label>Taxon classification</label><kwd><named-content xmlns:xlink="http://www.w3.org/1999/xlink" content-type="kingdom">Animalia</named-content></kwd><kwd><named-content xmlns:xlink="http://www.w3.org/1999/xlink" content-type="order">Therevidae</named-content></kwd><kwd><named-content xmlns:xlink="http://www.w3.org/1999/xlink" content-type="family">Agapophytinae</named-content></kwd></kwd-group><mixed-citation publication-type="journal"><person-group><name><surname>Irwin</surname><given-names>Michael E.</given-names></name><name><surname>Winterton</surname><given-names>Shaun L.</given-names></name><name><surname>Metz</surname><given-names>Mark A.</given-names></name></person-group><article-title>New stiletto flies from New Caledonia (<tp:taxon-name><tp:taxon-name-part taxon-name-part-type="genus" reg="Therevidae">Therevidae</tp:taxon-name-part></tp:taxon-name>, <tp:taxon-name><tp:taxon-name-part taxon-name-part-type="subfamily">Agapophytinae</tp:taxon-name-part></tp:taxon-name>)</article-title><source>Zookeys</source><day>04</day><month>11</month><year>2020</year><volume>984</volume><fpage>83</fpage><lpage>132</lpage><pub-id pub-id-type="doi">10.3897/zookeys.984.53587</pub-id></mixed-citation></tp:treatment-meta><tp:nomenclature><tp:taxon-name><object-id xmlns:xlink="http://www.w3.org/1999/xlink" content-type="arpha" xlink:type="simple">4C34E496-5B60-5773-8ACE-5C90BB5CA68F</object-id>
              <tp:taxon-name-part taxon-name-part-type="genus" reg="Calophytus">Calophytus</tp:taxon-name-part>
              <tp:taxon-name-part taxon-name-part-type="species" reg="grandiosus">grandiosus</tp:taxon-name-part>
              <object-id xmlns:xlink="http://www.w3.org/1999/xlink" content-type="zoobank" xlink:type="simple">http://zoobank.org/1D84D7A3-0E7B-430A-9A05-C36101CB9AC8</object-id>
            </tp:taxon-name><tp:taxon-status xmlns:xlink="http://www.w3.org/1999/xlink" xlink:type="simple">sp. nov.</tp:taxon-status><xref ref-type="fig" rid="F2">Figs 2</xref><xref ref-type="fig" rid="F5">, 5B</xref><xref ref-type="fig" rid="F6">, 6B</xref><xref ref-type="fig" rid="F7">, 7C</xref><xref ref-type="fig" rid="F11">, 11</xref><xref ref-type="fig" rid="F12">, 12</xref><xref ref-type="fig" rid="F22">, 22</xref><xref ref-type="fig" rid="F31">, 31A</xref><xref ref-type="fig" rid="F32">, 32C</xref></tp:nomenclature><tp:treatment-sec sec-type="diagnosis" id="SECID0ETGAG"><title>Diagnosis.</title><p>Black postocular setae scattered over occiput in both sexes; flagellum shorter than scape; scutum dark; wing infuscation as two bands, apex with white infuscation; costal cell hyaline except for brown infuscation distally; legs dark with white on dorsal surface of tibia; male abdomen lacking silver pubescence.</p></tp:treatment-sec><tp:treatment-sec sec-type="description" id="SECID0EYGAG"><title>Description.</title><p>Length 10.0–12.5 mm. <italic>Head</italic>. Glossy black, smooth. Frons slightly verrucous, raised around base of antennae. Eyes separated by 4× width of median ocellus in both sexes. Parafacial silver pubescent, face glabrous medially. Occiput sparse silver pubescent, denser laterally and ventrally onto gena, admixed with scattered, black setae; posterior oral margin black, sparsely pubescent. Postocular macrosetae black scattered on occiput, not in distinct rows. Scape 1.3× head length, brown basally, black on apical 3/4, sparsely pubescent. Pedicel black, 1/10× length of scape, densely covered with short, black setae. Basal flagellomere ½× length of scape, short, black setae covering entire length. Second flagellomere subequal in length to third flagellomere, extremely short. Style minute. Palpus cylindrical basally, apex spatulate with a truncate tip; cream-coloured basally and medially towards apex, otherwise black. Mouthparts black except labellum, which is grey-brown; brown setose. <italic>Thorax</italic>. Dark brown. Matte black anteromedially on scutum. Silver pubescence on dorsal part of proepimeron, posterior katepisternum, lateral and extreme posterior part of scutum, scutellum, posterior anepimeron, metanepisternum, metepimeron, meron, and metakatepisternum; macrosetae black (<abbrev xmlns:xlink="http://www.w3.org/1999/xlink" xlink:title="notopleural" id="ABBRID0ECHAG" xlink:type="simple">np</abbrev>: 2, <abbrev xmlns:xlink="http://www.w3.org/1999/xlink" xlink:title="supra alar" id="ABBRID0EGHAG" xlink:type="simple">sa</abbrev>: 1, <abbrev xmlns:xlink="http://www.w3.org/1999/xlink" xlink:title="post alar" id="ABBRID0EKHAG" xlink:type="simple">pa</abbrev>: 1, <abbrev xmlns:xlink="http://www.w3.org/1999/xlink" xlink:title="dorsocentral" id="ABBRID0EOHAG" xlink:type="simple">dc</abbrev>: 0, <abbrev xmlns:xlink="http://www.w3.org/1999/xlink" xlink:title="scutellar" id="ABBRID0ESHAG" xlink:type="simple">sc</abbrev>: 1); notum and katatergite with short, white setae. <italic>Legs</italic>. Black except white on dorsal surface of tibiae and basal 3/4 of mid- and hind basal tarsomere; sparsely silver pubescent, admixed with short, black setae. Fore- and midcoxa with four black anteroventral, marginal macrosetae. Hind coxa with anteroventral margin truncated with a single black, anteroventral, marginal macroseta. <italic>Wing.</italic> Strongly banded, dark areas infuscated with dark microtrichia; broad subapical band and a narrow band at mid length; apex with white infuscation; hyaline areas mostly lacking microtrichia. Pterostigma brown. Venation brown except anterior costal margin, basal Sc, and all veins at wing apex cream-coloured; cell m<sub>3</sub> widely open at wing margin. Haltere stalk brownish, knob white. <italic>Abdomen</italic>. Segments mostly black, white laterally on tergite I and with a broad white band on segment II; shiny, lacking pubescence, sparsely covered with short, black setae; tergites I and II with long, white setae laterally. <italic>Genitalia</italic>. Male: tergite VIII with anterior margin slightly emarginated. Sternite VIII quadrate, wider posteriorly. Epandrium dark, quadrangular with posterolateral processes. Cercus broad, rounded posteriorly. Subepandrial sclerite wide, 2/3 width of epandrium; partially sclerotised, lateral margins more strongly so. Gonocoxites dark brown with dark, elongate, setae laterally, inner gonocoxal process curved medially along length, rounded apically; outer gonocoxal process angular. Aedeagus with dorsal apodeme of parameral sheath ‘T’-shaped, laterally forked apically; ventral apodeme divergently forked, arms broad; distiphallus robust, straight with numerous sinuous processes apically. Ejaculatory apodeme robust, roughly cylindrical, with a dorsal carina and anterior end with a blunt cap; lateral ejaculatory apodemes arc-like around basiphallus. Female: tergite VIII wider than long, narrower posteriorly, with a narrow anteromedial projection. Acanthophorite and acanthophorite spines dark brown. Sternite X triangular, anterior margin truncate. Spermathecal duct equal to 4 × length of furca. Spermathecal sac duct equal to 3.5 furcal lengths; sac ovoid, longer than wide; 0.5 × length of spermathecal sac duct.</p><fig id="F2" position="float" orientation="portrait"><object-id xmlns:xlink="http://www.w3.org/1999/xlink" content-type="doi" xlink:type="simple">10.3897/zookeys.984.53587.figure2</object-id><object-id xmlns:xlink="http://www.w3.org/1999/xlink" content-type="arpha" xlink:type="simple">DB720D3E-51FB-5072-90EF-6D90FB3F8501</object-id><label>Figure 2.</label><caption><p><italic><tp:taxon-name><tp:taxon-name-part taxon-name-part-type="genus" reg="Calophytus">Calophytus</tp:taxon-name-part> <tp:taxon-name-part taxon-name-part-type="species" reg="grandiosus">grandiosus</tp:taxon-name-part></tp:taxon-name></italic> sp. nov., male habitus (MEI030208) (artistic rendering by J. Marie Metz).</p></caption><graphic xmlns:xlink="http://www.w3.org/1999/xlink" xlink:href="zookeys-984-083-g002.jpg" position="float" orientation="portrait" xlink:type="simple" id="oo_471312.jpg"><uri content-type="original_file" xlink:type="simple">https://binary.pensoft.net/fig/471312</uri></graphic></fig></tp:treatment-sec><tp:treatment-sec sec-type="etymology" id="SECID0EYIAG"><title>Etymology.</title><p>The species epithet is derived from the Latin <italic>grandis</italic>, great, large, magnificent, and -<italic>osus</italic>, fullness, abundance; referring to the distinctive size and striking wing patterning of this species. Gender is masculine.</p></tp:treatment-sec><tp:treatment-sec sec-type="comments" id="SECID0ECJAG"><title>Comments.</title><p><italic><tp:taxon-name><tp:taxon-name-part taxon-name-part-type="genus" reg="Calophytus">Calophytus</tp:taxon-name-part> <tp:taxon-name-part taxon-name-part-type="species" reg="grandiosus">grandiosus</tp:taxon-name-part></tp:taxon-name></italic> sp. nov. is a relatively large species with distinctive wing banding and black and white legs. It is distinct from other <italic><tp:taxon-name><tp:taxon-name-part taxon-name-part-type="genus" reg="Calophytus">Calophytus</tp:taxon-name-part></tp:taxon-name></italic> species and is rather isolated in the genus as sister to the rest of the genus (Fig. <xref ref-type="fig" rid="F4">4</xref>). This species is found in the mid- to upper-elevation forests (Figs <xref ref-type="fig" rid="F31">31</xref>, <xref ref-type="fig" rid="F32">32</xref>). GenBank sequences for this species (see <xref ref-type="bibr" rid="B18">Winterton et al. 2016</xref>: table S1): <ext-link xmlns:xlink="http://www.w3.org/1999/xlink" ext-link-type="gen" xlink:href="KT290078" xlink:type="simple">KT290078</ext-link> (16S rDNA), <ext-link xmlns:xlink="http://www.w3.org/1999/xlink" ext-link-type="gen" xlink:href="KM885004" xlink:type="simple">KM885004</ext-link> (28S rDNA), <ext-link xmlns:xlink="http://www.w3.org/1999/xlink" ext-link-type="gen" xlink:href="KM879121" xlink:type="simple">KM879121</ext-link> (EF1a).</p></tp:treatment-sec><tp:treatment-sec sec-type="material" id="SECID0EZKAG"><title>Specimens examined.</title><p><bold><italic>Holotype</italic></bold> male, New Caledonia: Province Sud: Sarraméa, Malaise trap in forest [<named-content xmlns:xlink="http://www.w3.org/1999/xlink" content-type="dwc:verbatimCoordinates" xlink:type="simple"><named-content content-type="geo-json" specific-use="{&#34;type&#34;:&#34;Point&#34;,&#34;coordinates&#34;:[165.846000,-21.641000]}" id="NCID0EHLAG" xlink:type="simple">-21.641, 165.846</named-content></named-content>], 780 m, 2–5.XII.2001, T. Pape, B. Viklund (MEI135021, <abbrev xmlns:xlink="http://www.w3.org/1999/xlink" content-type="institution" xlink:title="Muséum national d’Histoire naturelle, Paris, Île-de-France, France" id="ABBRID0EMLAG" xlink:type="simple">MNHN</abbrev>).</p><p><bold><italic>Paratypes</italic></bold>. New Caledonia: Province Sud: female, 17 km NNE Nouméa, Mount Khogis, Malaise trap across path in rainforest [<named-content xmlns:xlink="http://www.w3.org/1999/xlink" content-type="dwc:verbatimCoordinates" xlink:type="simple"><named-content content-type="geo-json" specific-use="{&#34;type&#34;:&#34;Point&#34;,&#34;coordinates&#34;:[166.505000,-22.176000]}" id="NCID0E2LAG" xlink:type="simple">-22.176, 166.505</named-content></named-content>], 425 m, 26.I.1996, M.E. Irwin, D.W. Webb, E.I. Schlinger (MEI071889, <abbrev xmlns:xlink="http://www.w3.org/1999/xlink" content-type="institution" xlink:title="California Food and Agricultural Department, Sacramento, California, USA" id="ABBRID0EAMAG" xlink:type="simple">CSCA</abbrev>); female, 17 km NNE Nouméa, Mt. Koghis, Malaise trap [<named-content xmlns:xlink="http://www.w3.org/1999/xlink" content-type="dwc:verbatimCoordinates" xlink:type="simple"><named-content content-type="geo-json" specific-use="{&#34;type&#34;:&#34;Point&#34;,&#34;coordinates&#34;:[166.533000,-22.167000]}" id="NCID0EIMAG" xlink:type="simple">-22.167, 166.533</named-content></named-content>], 500 m, 23–26.XII.1991, M.E. Irwin, D.W. Webb, (MEI030209, <abbrev xmlns:xlink="http://www.w3.org/1999/xlink" content-type="institution" xlink:title="California Food and Agricultural Department, Sacramento, California, USA" id="ABBRID0ENMAG" xlink:type="simple">CSCA</abbrev>); 2 females, Rivière Bleue Provincial Park, 30 km NW Yaté, Station Parc 5, Malaise trap [<named-content xmlns:xlink="http://www.w3.org/1999/xlink" content-type="dwc:verbatimCoordinates" xlink:type="simple"><named-content content-type="geo-json" specific-use="{&#34;type&#34;:&#34;Point&#34;,&#34;coordinates&#34;:[166.658000,-22.117000]}" id="NCID0EVMAG" xlink:type="simple">-22.117, 166.658</named-content></named-content>], 19.XI–4.XII.1985 &amp; 20.XII.1985–8.I.1986, L.B. de Larbogne, J. Chazeau (MEI030210–11, <abbrev xmlns:xlink="http://www.w3.org/1999/xlink" content-type="institution" xlink:title="Muséum national d’Histoire naturelle, Paris, Île-de-France, France" id="ABBRID0E1MAG" xlink:type="simple">MNHN</abbrev>); female, Mt. Koghis, Malaise trap in forest [<named-content xmlns:xlink="http://www.w3.org/1999/xlink" content-type="dwc:verbatimCoordinates" xlink:type="simple"><named-content content-type="geo-json" specific-use="{&#34;type&#34;:&#34;Point&#34;,&#34;coordinates&#34;:[166.533000,-22.167000]}" id="NCID0ECNAG" xlink:type="simple">-22.167, 166.533</named-content></named-content>], 600 m, 2–5.XII.2001, T. Pape, B. Viklund (MEI135022, <named-content xmlns:xlink="http://www.w3.org/1999/xlink" content-type="dwc:institutional_code" xlink:type="simple">NHRS</named-content>); female, Rivière Bleue Provincial Park, 30 km NW Yaté, Malaise trap across forest path [<named-content xmlns:xlink="http://www.w3.org/1999/xlink" content-type="dwc:verbatimCoordinates" xlink:type="simple"><named-content content-type="geo-json" specific-use="{&#34;type&#34;:&#34;Point&#34;,&#34;coordinates&#34;:[166.658000,-22.117000]}" id="NCID0EPNAG" xlink:type="simple">-22.117, 166.658</named-content></named-content>], 27–28.XII.1991, M.E. Irwin, D.W. Webb (MEI030208, <abbrev xmlns:xlink="http://www.w3.org/1999/xlink" content-type="institution" xlink:title="California Food and Agricultural Department, Sacramento, California, USA" id="ABBRID0EUNAG" xlink:type="simple">CSCA</abbrev>); female, 9.3 km NW Sarraméa, Malaise trap [<named-content xmlns:xlink="http://www.w3.org/1999/xlink" content-type="dwc:verbatimCoordinates" xlink:type="simple"><named-content content-type="geo-json" specific-use="{&#34;type&#34;:&#34;Point&#34;,&#34;coordinates&#34;:[165.787000,-21.581000]}" id="NCID0E3NAG" xlink:type="simple">-21.581, 165.787</named-content></named-content>], 497 m, 17–24.XI.1998, M.E. Irwin, E.I. &amp; M.B. Schlinger (MEI011284, <abbrev xmlns:xlink="http://www.w3.org/1999/xlink" content-type="institution" xlink:title="California Food and Agricultural Department, Sacramento, California, USA" id="ABBRID0EBOAG" xlink:type="simple">CSCA</abbrev>); female, Rivière Bleue Provincial Park, trail to Upper Rivière Bleue, Malaise trap across forest path [<named-content xmlns:xlink="http://www.w3.org/1999/xlink" content-type="dwc:verbatimCoordinates" xlink:type="simple"><named-content content-type="geo-json" specific-use="{&#34;type&#34;:&#34;Point&#34;,&#34;coordinates&#34;:[166.658000,-22.117000]}" id="NCID0EJOAG" xlink:type="simple">-22.117, 166.658</named-content></named-content>], 290 m, 19–28.XI.1992, D.W. Webb (MEI030212, <abbrev xmlns:xlink="http://www.w3.org/1999/xlink" content-type="institution" xlink:title="California Food and Agricultural Department, Sacramento, California, USA" id="ABBRID0EOOAG" xlink:type="simple">CSCA</abbrev>). Province Nord: female, 5 km WSW Puébo [Pouébo], Mount Mandjélia, Malaise trap [<named-content xmlns:xlink="http://www.w3.org/1999/xlink" content-type="dwc:verbatimCoordinates" xlink:type="simple"><named-content content-type="geo-json" specific-use="{&#34;type&#34;:&#34;Point&#34;,&#34;coordinates&#34;:[164.528000,-20.397000]}" id="NCID0EWOAG" xlink:type="simple">-20.397, 164.528</named-content></named-content>], 720 m, 27.VI–8.VII.2000, M.E. Irwin, E.I. Schlinger, D.W. Webb (MEI131366, <abbrev xmlns:xlink="http://www.w3.org/1999/xlink" content-type="institution" xlink:title="California Food and Agricultural Department, Sacramento, California, USA" id="ABBRID0E2OAG" xlink:type="simple">CSCA</abbrev>).</p></tp:treatment-sec><tp:treatment-sec><!--Section generated to contain objects referenced in tp:taxon-treatment.--><fig id="F5" position="float" orientation="portrait"><object-id xmlns:xlink="http://www.w3.org/1999/xlink" content-type="doi" xlink:type="simple">10.3897/zookeys.984.53587.figure5</object-id><object-id xmlns:xlink="http://www.w3.org/1999/xlink" content-type="arpha" xlink:type="simple">DFD50049-D1D1-5F24-ABD8-288D70BA7CB3</object-id><label>Figure 5.</label><caption><p>Lateral view of antennae of <italic><tp:taxon-name><tp:taxon-name-part taxon-name-part-type="genus" reg="Calophytus">Calophytus</tp:taxon-name-part></tp:taxon-name></italic> gen. nov. <bold>A</bold><italic><tp:taxon-name><tp:taxon-name-part taxon-name-part-type="genus" reg="Calophytus">C.</tp:taxon-name-part> <tp:taxon-name-part taxon-name-part-type="species" reg="chazeaui">chazeaui</tp:taxon-name-part></tp:taxon-name></italic> sp. nov. <bold>B</bold><italic><tp:taxon-name><tp:taxon-name-part taxon-name-part-type="genus" reg="Calophytus">C.</tp:taxon-name-part> <tp:taxon-name-part taxon-name-part-type="species" reg="grandiosus">grandiosus</tp:taxon-name-part></tp:taxon-name></italic> sp. nov. <bold>C</bold><italic><tp:taxon-name><tp:taxon-name-part taxon-name-part-type="genus" reg="Calophytus">C.</tp:taxon-name-part> <tp:taxon-name-part taxon-name-part-type="species" reg="schlingeri">schlingeri</tp:taxon-name-part></tp:taxon-name></italic> sp. nov. <bold>D</bold><italic><tp:taxon-name><tp:taxon-name-part taxon-name-part-type="genus" reg="Calophytus">C.</tp:taxon-name-part> <tp:taxon-name-part taxon-name-part-type="species" reg="matilei">matilei</tp:taxon-name-part></tp:taxon-name></italic> sp. nov. <bold>E</bold><italic><tp:taxon-name><tp:taxon-name-part taxon-name-part-type="genus" reg="Calophytus">C.</tp:taxon-name-part> <tp:taxon-name-part taxon-name-part-type="species" reg="webbi">webbi</tp:taxon-name-part></tp:taxon-name></italic> sp. nov. (figures not to scale) (drawings by J. Marie Metz).</p></caption><graphic xmlns:xlink="http://www.w3.org/1999/xlink" xlink:href="zookeys-984-083-g011.jpg" position="float" orientation="portrait" xlink:type="simple" id="oo_471321.jpg"><uri content-type="original_file" xlink:type="simple">https://binary.pensoft.net/fig/471321</uri></graphic></fig><fig id="F6" position="float" orientation="portrait"><object-id xmlns:xlink="http://www.w3.org/1999/xlink" content-type="doi" xlink:type="simple">10.3897/zookeys.984.53587.figure6</object-id><object-id xmlns:xlink="http://www.w3.org/1999/xlink" content-type="arpha" xlink:type="simple">8E980967-686F-5350-BEB9-8C2681A3E8F9</object-id><label>Figure 6.</label><caption><p>Scutum and scutellum of <italic><tp:taxon-name><tp:taxon-name-part taxon-name-part-type="genus" reg="Calophytus">Calophytus</tp:taxon-name-part></tp:taxon-name></italic> gen. nov. and <italic><tp:taxon-name><tp:taxon-name-part taxon-name-part-type="genus" reg="Jeanchazeauia">Jeanchazeauia</tp:taxon-name-part></tp:taxon-name></italic> gen. nov. <bold>A</bold><italic><tp:taxon-name><tp:taxon-name-part taxon-name-part-type="genus" reg="Calophytus">C.</tp:taxon-name-part> <tp:taxon-name-part taxon-name-part-type="species" reg="schlingeri">schlingeri</tp:taxon-name-part></tp:taxon-name></italic> sp. nov. <bold>B</bold><italic><tp:taxon-name><tp:taxon-name-part taxon-name-part-type="genus" reg="Calophytus">C.</tp:taxon-name-part> <tp:taxon-name-part taxon-name-part-type="species" reg="grandiosus">grandiosus</tp:taxon-name-part></tp:taxon-name></italic> sp. nov. <bold>C</bold><italic><tp:taxon-name><tp:taxon-name-part taxon-name-part-type="genus" reg="Calophytus">C.</tp:taxon-name-part> <tp:taxon-name-part taxon-name-part-type="species" reg="matilei">matilei</tp:taxon-name-part></tp:taxon-name></italic> sp. nov. <bold>D</bold><italic><tp:taxon-name><tp:taxon-name-part taxon-name-part-type="genus" reg="Calophytus">C.</tp:taxon-name-part> <tp:taxon-name-part taxon-name-part-type="species" reg="webbi">webbi</tp:taxon-name-part></tp:taxon-name></italic> sp. nov. <bold>E</bold><italic><tp:taxon-name><tp:taxon-name-part taxon-name-part-type="genus" reg="Jeanchazeauia">J.</tp:taxon-name-part> <tp:taxon-name-part taxon-name-part-type="species" reg="nubilosus">nubilosus</tp:taxon-name-part></tp:taxon-name></italic> sp. nov. (figures not to scale) (drawings by J. Marie Metz).</p></caption><graphic xmlns:xlink="http://www.w3.org/1999/xlink" xlink:href="zookeys-984-083-g012.jpg" position="float" orientation="portrait" xlink:type="simple" id="oo_471322.jpg"><uri content-type="original_file" xlink:type="simple">https://binary.pensoft.net/fig/471322</uri></graphic></fig><fig id="F7" position="float" orientation="portrait"><object-id xmlns:xlink="http://www.w3.org/1999/xlink" content-type="doi" xlink:type="simple">10.3897/zookeys.984.53587.figure7</object-id><object-id xmlns:xlink="http://www.w3.org/1999/xlink" content-type="arpha" xlink:type="simple">D9FE9D3D-28ED-5417-B906-1F9518A92BAC</object-id><label>Figure 7.</label><caption><p>Wings of <italic><tp:taxon-name><tp:taxon-name-part taxon-name-part-type="genus" reg="Calophytus">Calophytus</tp:taxon-name-part></tp:taxon-name></italic> gen. nov. and <italic><tp:taxon-name><tp:taxon-name-part taxon-name-part-type="genus" reg="Jeanchazeauia">Jeanchazeauia</tp:taxon-name-part></tp:taxon-name></italic> gen. nov. <bold>A</bold><italic><tp:taxon-name><tp:taxon-name-part taxon-name-part-type="genus" reg="Calophytus">C.</tp:taxon-name-part> <tp:taxon-name-part taxon-name-part-type="species" reg="chazeaui">chazeaui</tp:taxon-name-part></tp:taxon-name></italic> sp. nov. <bold>B</bold><italic><tp:taxon-name><tp:taxon-name-part taxon-name-part-type="genus" reg="Calophytus">C.</tp:taxon-name-part> <tp:taxon-name-part taxon-name-part-type="species" reg="schlingeri">schlingeri</tp:taxon-name-part></tp:taxon-name></italic> sp. nov. <bold>C</bold><italic><tp:taxon-name><tp:taxon-name-part taxon-name-part-type="genus" reg="Calophytus">C.</tp:taxon-name-part> <tp:taxon-name-part taxon-name-part-type="species" reg="grandiosus">grandiosus</tp:taxon-name-part></tp:taxon-name></italic> sp. nov. <bold>D</bold><italic><tp:taxon-name><tp:taxon-name-part taxon-name-part-type="genus" reg="Calophytus">C.</tp:taxon-name-part> <tp:taxon-name-part taxon-name-part-type="species" reg="matilei">matilei</tp:taxon-name-part></tp:taxon-name></italic> sp. nov. <bold>E</bold><italic><tp:taxon-name><tp:taxon-name-part taxon-name-part-type="genus" reg="Calophytus">C.</tp:taxon-name-part> <tp:taxon-name-part taxon-name-part-type="species" reg="webbi">webbi</tp:taxon-name-part></tp:taxon-name></italic> sp. nov. <bold>F</bold><italic><tp:taxon-name><tp:taxon-name-part taxon-name-part-type="genus" reg="Calophytus">C.</tp:taxon-name-part> <tp:taxon-name-part taxon-name-part-type="species" reg="monteithi">monteithi</tp:taxon-name-part></tp:taxon-name></italic> sp. nov. <bold>G</bold><italic><tp:taxon-name><tp:taxon-name-part taxon-name-part-type="genus" reg="Jeanchazeauia">J.</tp:taxon-name-part> <tp:taxon-name-part taxon-name-part-type="species" reg="amoa">amoa</tp:taxon-name-part></tp:taxon-name></italic> sp. nov. <bold>H</bold><italic><tp:taxon-name><tp:taxon-name-part taxon-name-part-type="genus" reg="Jeanchazeauia">J.</tp:taxon-name-part> <tp:taxon-name-part taxon-name-part-type="species" reg="nubilosus">nubilosus</tp:taxon-name-part></tp:taxon-name></italic> sp. nov. (female) (figures not to scale).</p></caption><graphic xmlns:xlink="http://www.w3.org/1999/xlink" xlink:href="zookeys-984-083-g003.jpg" position="float" orientation="portrait" xlink:type="simple" id="oo_471313.jpg"><uri content-type="original_file" xlink:type="simple">https://binary.pensoft.net/fig/471313</uri></graphic></fig><fig id="F11" position="float" orientation="portrait"><object-id xmlns:xlink="http://www.w3.org/1999/xlink" content-type="doi" xlink:type="simple">10.3897/zookeys.984.53587.figure11</object-id><object-id xmlns:xlink="http://www.w3.org/1999/xlink" content-type="arpha" xlink:type="simple">41126F66-E6D8-5190-BAED-873DC9F20E58</object-id><label>Figure 11.</label><caption><p><italic><tp:taxon-name><tp:taxon-name-part taxon-name-part-type="genus" reg="Calophytus">Calophytus</tp:taxon-name-part> <tp:taxon-name-part taxon-name-part-type="species" reg="grandiosus">grandiosus</tp:taxon-name-part></tp:taxon-name></italic> sp. nov. <bold>A</bold> adult male (MEI135021), oblique view <bold>B</bold> same, lateral view <bold>C</bold> adult female (MEI030208), oblique view <bold>D</bold> same, lateral view. Body length: male: 10.3 mm [intact length; male terminal segments and genitalia removed]; female: 11.8 mm.</p></caption><graphic xmlns:xlink="http://www.w3.org/1999/xlink" xlink:href="zookeys-984-083-g007.jpg" position="float" orientation="portrait" xlink:type="simple" id="oo_471317.jpg"><uri content-type="original_file" xlink:type="simple">https://binary.pensoft.net/fig/471317</uri></graphic></fig><fig id="F12" position="float" orientation="portrait"><object-id xmlns:xlink="http://www.w3.org/1999/xlink" content-type="doi" xlink:type="simple">10.3897/zookeys.984.53587.figure12</object-id><object-id xmlns:xlink="http://www.w3.org/1999/xlink" content-type="arpha" xlink:type="simple">D0A68D1E-70C7-50A5-87EA-8F4E57446992</object-id><label>Figure 12.</label><caption><p><italic><tp:taxon-name><tp:taxon-name-part taxon-name-part-type="genus" reg="Calophytus">Calophytus</tp:taxon-name-part> <tp:taxon-name-part taxon-name-part-type="species" reg="grandiosus">grandiosus</tp:taxon-name-part></tp:taxon-name></italic> sp. nov., cleared male genitalia <bold>A</bold> aedeagus, lateral view <bold>B</bold> epandrium <bold>C</bold> gonocoxites, ventral view. Scale bar: 0.2 mm.</p></caption><graphic xmlns:xlink="http://www.w3.org/1999/xlink" xlink:href="zookeys-984-083-g008.jpg" position="float" orientation="portrait" xlink:type="simple" id="oo_471318.jpg"><uri content-type="original_file" xlink:type="simple">https://binary.pensoft.net/fig/471318</uri></graphic></fig><fig id="F22" position="float" orientation="portrait"><object-id xmlns:xlink="http://www.w3.org/1999/xlink" content-type="doi" xlink:type="simple">10.3897/zookeys.984.53587.figure22</object-id><object-id xmlns:xlink="http://www.w3.org/1999/xlink" content-type="arpha" xlink:type="simple">4CA206F3-BCEC-5B4A-8E8F-26567E01DB32</object-id><label>Figure 22.</label><caption><p>Distribution of <italic><tp:taxon-name><tp:taxon-name-part taxon-name-part-type="genus" reg="Calophytus">Calophytus</tp:taxon-name-part></tp:taxon-name></italic> spp. collecting records throughout New Caledonia. Provinces are labelled and ecoregions delineated by colour.</p></caption><graphic xmlns:xlink="http://www.w3.org/1999/xlink" xlink:href="zookeys-984-083-g022.jpg" position="float" orientation="portrait" xlink:type="simple" id="oo_471332.jpg"><uri content-type="original_file" xlink:type="simple">https://binary.pensoft.net/fig/471332</uri></graphic></fig><fig id="F31" position="float" orientation="portrait"><object-id xmlns:xlink="http://www.w3.org/1999/xlink" content-type="doi" xlink:type="simple">10.3897/zookeys.984.53587.figure31</object-id><object-id xmlns:xlink="http://www.w3.org/1999/xlink" content-type="arpha" xlink:type="simple">604AD405-29AD-55B3-92D1-EADCB330C026</object-id><label>Figure 31.</label><caption><p>Natural habitats of New Caledonian agapophytine stiletto flies <bold>A</bold> Riviere Bleue Reserve, sclerophyll forest and maquis scrub, habitat of <italic><tp:taxon-name><tp:taxon-name-part taxon-name-part-type="genus" reg="Calophytus">C.</tp:taxon-name-part> <tp:taxon-name-part taxon-name-part-type="species" reg="chazeaui">chazeaui</tp:taxon-name-part></tp:taxon-name></italic> sp. nov., <italic><tp:taxon-name><tp:taxon-name-part taxon-name-part-type="genus" reg="Calophytus">C.</tp:taxon-name-part> <tp:taxon-name-part taxon-name-part-type="species" reg="grandiosus">grandiosus</tp:taxon-name-part></tp:taxon-name></italic> sp. nov., <italic><tp:taxon-name><tp:taxon-name-part taxon-name-part-type="genus" reg="Calophytus">C.</tp:taxon-name-part> <tp:taxon-name-part taxon-name-part-type="species" reg="schlingeri">schlingeri</tp:taxon-name-part></tp:taxon-name></italic> sp. nov., and <italic><tp:taxon-name><tp:taxon-name-part taxon-name-part-type="genus" reg="Jeanchazeauia">J.</tp:taxon-name-part> <tp:taxon-name-part taxon-name-part-type="species" reg="nubilosus">nubilosus</tp:taxon-name-part></tp:taxon-name></italic> sp. nov. <bold>B</bold> Pindai Peninsula, tropical dry forest, habitat of <italic><tp:taxon-name><tp:taxon-name-part taxon-name-part-type="genus" reg="Calophytus">C.</tp:taxon-name-part> <tp:taxon-name-part taxon-name-part-type="species" reg="webbi">webbi</tp:taxon-name-part></tp:taxon-name></italic> sp. nov. <bold>C</bold> Mount Dzumac, rainforest, habitat of <italic><tp:taxon-name><tp:taxon-name-part taxon-name-part-type="genus" reg="Jeanchazeauia">J.</tp:taxon-name-part> <tp:taxon-name-part taxon-name-part-type="species" reg="nubilosus">nubilosus</tp:taxon-name-part></tp:taxon-name></italic> sp. nov. <bold>D</bold> Mount Dore, rainforest and dry sclerophyll forest <bold>E</bold> Mount Dore, Malaise trap in flyway (photographs by Michael E. Irwin).</p></caption><graphic xmlns:xlink="http://www.w3.org/1999/xlink" xlink:href="zookeys-984-083-g031.jpg" position="float" orientation="portrait" xlink:type="simple" id="oo_471341.jpg"><uri content-type="original_file" xlink:type="simple">https://binary.pensoft.net/fig/471341</uri></graphic></fig><fig id="F32" position="float" orientation="portrait"><object-id xmlns:xlink="http://www.w3.org/1999/xlink" content-type="doi" xlink:type="simple">10.3897/zookeys.984.53587.figure32</object-id><object-id xmlns:xlink="http://www.w3.org/1999/xlink" content-type="arpha" xlink:type="simple">678DE1F7-8F69-5062-BD0A-EABB7DCDCA51</object-id><label>Figure 32.</label><caption><p>Natural habitats of New Caledonian agapophytine stiletto flies <bold>A</bold> Mount Aoupinie, rainforest, habitat of <italic><tp:taxon-name><tp:taxon-name-part taxon-name-part-type="genus" reg="Calophytus">C.</tp:taxon-name-part> <tp:taxon-name-part taxon-name-part-type="species" reg="monteithi">monteithi</tp:taxon-name-part></tp:taxon-name></italic> sp. nov. <bold>B</bold> Mount Ningua, rainforest, habitat of <italic><tp:taxon-name><tp:taxon-name-part taxon-name-part-type="genus" reg="Jeanchazeauia">J.</tp:taxon-name-part> <tp:taxon-name-part taxon-name-part-type="species" reg="nubilosus">nubilosus</tp:taxon-name-part></tp:taxon-name></italic> sp. nov. <bold>C</bold> Mount Mandjelia, habitat of <italic><tp:taxon-name><tp:taxon-name-part taxon-name-part-type="genus" reg="Calophytus">C.</tp:taxon-name-part> <tp:taxon-name-part taxon-name-part-type="species" reg="grandiosus">grandiosus</tp:taxon-name-part></tp:taxon-name></italic> sp. nov. (photographs by Michael E. Irwin).</p></caption><graphic xmlns:xlink="http://www.w3.org/1999/xlink" xlink:href="zookeys-984-083-g032.jpg" position="float" orientation="portrait" xlink:type="simple" id="oo_471342.jpg"><uri content-type="original_file" xlink:type="simple">https://binary.pensoft.net/fig/471342</uri></graphic></fig><fig id="F4" position="float" orientation="portrait"><object-id xmlns:xlink="http://www.w3.org/1999/xlink" content-type="doi" xlink:type="simple">10.3897/zookeys.984.53587.figure4</object-id><object-id xmlns:xlink="http://www.w3.org/1999/xlink" content-type="arpha" xlink:type="simple">1D2087B9-C202-568E-BAA1-C92187DEB76F</object-id><label>Figure 4.</label><caption><p>Phylogenetic placement of <italic><tp:taxon-name><tp:taxon-name-part taxon-name-part-type="genus" reg="Calophytus">Calophytus</tp:taxon-name-part></tp:taxon-name></italic> gen. nov. and <italic><tp:taxon-name><tp:taxon-name-part taxon-name-part-type="genus" reg="Jeanchazeauia">Jeanchazeauia</tp:taxon-name-part></tp:taxon-name></italic> gen. nov. in <tp:taxon-name><tp:taxon-name-part taxon-name-part-type="subfamily">Agapophytinae</tp:taxon-name-part></tp:taxon-name> based on supermatrix analysis of DNA sequence data. Figure modified after <xref ref-type="bibr" rid="B18">Winterton et al. (2016</xref>: fig. 3).</p></caption><graphic xmlns:xlink="http://www.w3.org/1999/xlink" xlink:href="zookeys-984-083-g010.jpg" position="float" orientation="portrait" xlink:type="simple" id="oo_471320.jpg"><uri content-type="original_file" xlink:type="simple">https://binary.pensoft.net/fig/471320</uri></graphic></fig></tp:treatment-sec><ref-list><ref id="B18"><mixed-citation xmlns:xlink="http://www.w3.org/1999/xlink" xlink:type="simple"><person-group><name name-style="western"><surname>Winterton</surname><given-names>SL</given-names></name><name name-style="western"><surname>Hardy</surname><given-names>NB</given-names></name><name name-style="western"><surname>Gaimari</surname><given-names>SD</given-names></name><name name-style="western"><surname>Hauser</surname><given-names>M</given-names></name><name name-style="western"><surname>Hill</surname><given-names>HN</given-names></name><name name-style="western"><surname>Holston</surname><given-names>KC</given-names></name><name name-style="western"><surname>Irwin</surname><given-names>ME</given-names></name><name name-style="western"><surname>Lambkin</surname><given-names>CL</given-names></name><name name-style="western"><surname>Metz</surname><given-names>MA</given-names></name><name name-style="western"><surname>Turco</surname><given-names>F</given-names></name><name name-style="western"><surname>Webb</surname><given-names>D</given-names></name><name name-style="western"><surname>Yang</surname><given-names>L</given-names></name><name name-style="western"><surname>Yeates</surname><given-names>DK</given-names></name><name name-style="western"><surname>Wiegmann</surname><given-names>BM</given-names></name></person-group> (<year>2016</year>) <article-title>The phylogeny of stiletto flies (<tp:taxon-name><tp:taxon-name-part taxon-name-part-type="order">Diptera</tp:taxon-name-part></tp:taxon-name>: <tp:taxon-name><tp:taxon-name-part taxon-name-part-type="genus">Therevidae</tp:taxon-name-part></tp:taxon-name>).</article-title><source>Systematic Entomology</source><volume>41</volume>: <fpage>144</fpage>–<lpage>161</lpage>. <ext-link xlink:type="simple" ext-link-type="doi" xlink:href="10.1111/syen.12147">https://doi.org/10.1111/syen.12147</ext-link></mixed-citation></ref></ref-list></tp:taxon-treatment>
