# Supplementary material for: New stiletto flies from New Caledonia (Therevidae, Agapophytinae)
Source: Zookeys. 2020 Nov 4;984:83–132. doi: 10.3897/zookeys.984.53587 (PMC7658186; doi:10.3897/zookeys.984.53587)
Supplement: XML Treatment for Calophytus matilei [file zookeys.984.53587-treatment4.xml]

<!DOCTYPE tp:taxon-treatment
  PUBLIC "-//TaxonX//DTD Taxonomic Treatment Publishing DTD v0 20100105//EN" "tax-treatment-NSO.dtd">
<tp:taxon-treatment xmlns:tp="http://www.plazi.org/taxpub"><tp:treatment-meta><kwd-group><label>Taxon classification</label><kwd><named-content xmlns:xlink="http://www.w3.org/1999/xlink" content-type="kingdom">Animalia</named-content></kwd><kwd><named-content xmlns:xlink="http://www.w3.org/1999/xlink" content-type="order">Therevidae</named-content></kwd><kwd><named-content xmlns:xlink="http://www.w3.org/1999/xlink" content-type="family">Agapophytinae</named-content></kwd></kwd-group><mixed-citation publication-type="journal"><person-group><name><surname>Irwin</surname><given-names>Michael E.</given-names></name><name><surname>Winterton</surname><given-names>Shaun L.</given-names></name><name><surname>Metz</surname><given-names>Mark A.</given-names></name></person-group><article-title>New stiletto flies from New Caledonia (<tp:taxon-name><tp:taxon-name-part taxon-name-part-type="genus" reg="Therevidae">Therevidae</tp:taxon-name-part></tp:taxon-name>, <tp:taxon-name><tp:taxon-name-part taxon-name-part-type="subfamily">Agapophytinae</tp:taxon-name-part></tp:taxon-name>)</article-title><source>Zookeys</source><day>04</day><month>11</month><year>2020</year><volume>984</volume><fpage>83</fpage><lpage>132</lpage><pub-id pub-id-type="doi">10.3897/zookeys.984.53587</pub-id></mixed-citation></tp:treatment-meta><tp:nomenclature><tp:taxon-name><object-id xmlns:xlink="http://www.w3.org/1999/xlink" content-type="arpha" xlink:type="simple">55944B60-53F1-5637-B74E-DDAF1D71A3FE</object-id>
              <tp:taxon-name-part taxon-name-part-type="genus" reg="Calophytus">Calophytus</tp:taxon-name-part>
              <tp:taxon-name-part taxon-name-part-type="species" reg="matilei">matilei</tp:taxon-name-part>
              <object-id xmlns:xlink="http://www.w3.org/1999/xlink" content-type="zoobank" xlink:type="simple">http://zoobank.org/3C325DB8-82AC-4230-80C4-60D0583837D3</object-id>
            </tp:taxon-name><tp:taxon-status xmlns:xlink="http://www.w3.org/1999/xlink" xlink:type="simple">sp. nov.</tp:taxon-status><xref ref-type="fig" rid="F5">Figs 5D</xref><xref ref-type="fig" rid="F6">, 6C</xref><xref ref-type="fig" rid="F7">, 7D</xref><xref ref-type="fig" rid="F13">, 13</xref><xref ref-type="fig" rid="F14">, 14</xref><xref ref-type="fig" rid="F22">, 22</xref></tp:nomenclature><tp:treatment-sec sec-type="diagnosis" id="SECID0EARAG"><title>Diagnosis.</title><p>Black postocular setae as single row dorsally; flagellum shorter than scape; scutum dark with yellow along notopleural callus; legs yellow, mid- and hind coxae extensively yellow; wing with extensive infuscation, fenestrate in apical half; abdomen dark, male with silver velutum pubescence.</p></tp:treatment-sec><tp:treatment-sec sec-type="description" id="SECID0EFRAG"><title>Description.</title><p>Length 7.8–10.6 mm. <italic>Head</italic>. Glossy black. Frons smooth, raised around base of antenna, sometimes with patch of silver pubescence lateral to and above base of antennae. Eyes separated by slightly more than 2× width of median ocellus. Occiput black with silver or gold pubescence laterally, extending ventrally onto gena, admixed laterally and ventrally with light brown to white, fine setae; parafacial silver pubescent dorsally, black pubescent ventrally; posterior buccal cavity brown, sparsely pubescent. Postocular macrosetae on occiput few in number, arranged dorsally in single row in both sexes, typically black, sometimes with orange suffusion. Scape 0.8× head length; yellow basally, black apically. Pedicel short, 1/8 length of scape, black, sparsely yellow pubescent, with numerous short, brown setae. Basal flagellomere ½× length of scape; elongate, gradually tapering to a blunt point apically with short, black setae covering entire length. Second flagellomere cylindrical. Third flagellomere subequal in length of second. Style subequal in length to third flagellomere, spiculate. Palpus more or less cylindrical, slightly capitate at apex; yellow basally, black at apex; yellow pubescent basally, black pubescent at apex; yellow setose basally, black setose at apex. Mouthparts yellow. <italic>Thorax</italic>. Dark brown, except prothorax, postpronotal lobe, and notopleuron yellow; prosternum, ventral proepimeron, posterodorsal katepisternum, posterior scutum, scutellum, subscutellum, metanepisternum, metepimeron, meron and metakatepisternum with silver pubescence; pronotum, anatergite, and dorsal proepimeron gold-yellow pubescent; macrosetae black (<abbrev xmlns:xlink="http://www.w3.org/1999/xlink" xlink:title="notopleural" id="ABBRID0EPRAG" xlink:type="simple">np</abbrev>: 2; <abbrev xmlns:xlink="http://www.w3.org/1999/xlink" xlink:title="supra alar" id="ABBRID0ETRAG" xlink:type="simple">sa</abbrev>: 1; <abbrev xmlns:xlink="http://www.w3.org/1999/xlink" xlink:title="post alar" id="ABBRID0EXRAG" xlink:type="simple">pa</abbrev>: 1, <abbrev xmlns:xlink="http://www.w3.org/1999/xlink" xlink:title="dorsocentral" id="ABBRID0E2RAG" xlink:type="simple">dc</abbrev>: 0, <abbrev xmlns:xlink="http://www.w3.org/1999/xlink" xlink:title="scutellar" id="ABBRID0E6RAG" xlink:type="simple">sc</abbrev>: 1); scutum with relatively short setae. <italic>Legs</italic>. Yellow, except for black suffusion on foretarsus and hind coxa, legs with pale setae except dark setae apically on femora and on all tarsi; coxae silver pubescent, especially on hind coxa; hind femur with posteroventral macroseta yellow; hind basitarsomere with admix of white and gold setae ventrally and medially. Coxae with yellow setae anteriorly, hind coxa with two black setae laterally. Forecoxa with four marginal and one submarginal anteroventral, black and yellow macrosetae. Midcoxa with two marginal and three submarginal, anteroventral, black and yellow macrosetae. Hind coxa with anteroventral margin extended ventrally in a short point with three marginal, black or yellow macrosetae. <italic>Wing</italic>. Strongly marked, slightly variable and irregular amongst individuals. Costal cell with slight yellow infuscation; darker brown in cells <abbrev xmlns:xlink="http://www.w3.org/1999/xlink" xlink:title="scutellar" id="ABBRID0EHSAG" xlink:type="simple">sc</abbrev>, r adjacent to pterostigma, basal portions of r<sub>1</sub> and r<sub>2+3</sub>, and r<sub>4+5</sub>, d, bm, basal portions of m<sub>3</sub> and cua<sub>1</sub>, cup, and entire wing apex; infuscated areas also with dark microtrichia, hyaline areas of membrane largely void of microtrichia; pterostigma brown. Venation brown, except costa and R at base of wing gold; m<sub>3</sub> widely open at wing margin. Haltere yellow. <italic>Abdomen</italic>. Segments mostly dark brown, males with tergites I–III and sternites II–V with portion of medial area lighter, light brown to dark yellow; female usually uniform dark brown although sometimes with lighter brown to dark yellow areas laterally on tergite II; male with tergites II–VI with silver velutum pubescence; tergites I–III with sparse short, pale, fine setae, longer laterally; tergite IV admixed with gold and black setae; remaining tergites with black setae. <italic>Genitalia</italic>. Male: epandrium narrowed posteriorly, with uniform scattered, dark setae. Cercus broad, truncate posteriorly. Subepandrial sclerite narrow, 1/3 width of epandrium; partially sclerotised, lateral margins more strongly so. Gonocoxites with scattered elongate brown setae; slightly denser ventrally; outer gonocoxal process sub-triangular in profile; inner gonocoxal process uniformly narrow, curved medially. Parameral sheath of aedeagus with ‘T’-shaped dorsal apodeme, arms slightly bifurcated; ventral apodeme fork relatively short, lobes rounded, distiphallus straight; basiphallus bulbous, lateral ejaculatory apodeme narrow, band-like with lateral process; Ejaculatory apodeme robust. Female: tergite VIII wider than long; anteromedial, projection long and narrow, 1/3× length of tergite VIII; posterior margin emarginated. Acanthophorite brown; acanthophorite spines brown admixed with short, brown setae. Sternite X sharply acute posteriorly. Spermathecal duct equal to four furcal lengths. Spermathecal sac duct equal to two furcal lengths; spermathecal sac ovoid, longer than wide; 1.5× length of spermathecal sac duct.</p></tp:treatment-sec><tp:treatment-sec sec-type="etymology" id="SECID0E2SAG"><title>Etymology.</title><p><italic><tp:taxon-name><tp:taxon-name-part taxon-name-part-type="genus" reg="Calophytus">Calophytus</tp:taxon-name-part> <tp:taxon-name-part taxon-name-part-type="species" reg="matilei">matilei</tp:taxon-name-part></tp:taxon-name></italic> sp. nov. is named in honour of the late Dr Loïc Matile, former curator of <tp:taxon-name><tp:taxon-name-part taxon-name-part-type="order">Diptera</tp:taxon-name-part></tp:taxon-name>, Muséum national d’Histoire naturelle, Paris, France, who was extremely helpful to this project by providing loans of New Caledonian <tp:taxon-name><tp:taxon-name-part taxon-name-part-type="genus" reg="Therevidae">Therevidae</tp:taxon-name-part></tp:taxon-name>.</p></tp:treatment-sec><tp:treatment-sec sec-type="comments" id="SECID0EXTAG"><title>Comments.</title><p><italic><tp:taxon-name><tp:taxon-name-part taxon-name-part-type="genus" reg="Calophytus">Calophytus</tp:taxon-name-part> <tp:taxon-name-part taxon-name-part-type="species" reg="matilei">matilei</tp:taxon-name-part></tp:taxon-name></italic> sp. nov. is very similar to <italic><tp:taxon-name><tp:taxon-name-part taxon-name-part-type="genus" reg="Calophytus">C.</tp:taxon-name-part> <tp:taxon-name-part taxon-name-part-type="species" reg="schlingeri">schlingeri</tp:taxon-name-part></tp:taxon-name></italic> sp. nov. but can differentiated based on the pattern of silver pubescence on the face, pattern of wing infuscation and whether the mid- and hind coxae are largely dark yellow or brown. These are the only known species in the genus with silver velutum pubescence on the male abdomen. <italic><tp:taxon-name><tp:taxon-name-part taxon-name-part-type="genus" reg="Calophytus">Calophytus</tp:taxon-name-part> <tp:taxon-name-part taxon-name-part-type="species" reg="matilei">matilei</tp:taxon-name-part></tp:taxon-name></italic> sp. nov. is known from forest habitats in the northern parts of the South Province. GenBank sequences for this species (see <xref ref-type="bibr" rid="B18">Winterton et al. 2016</xref>: table S1): <ext-link xmlns:xlink="http://www.w3.org/1999/xlink" ext-link-type="gen" xlink:href="KT290079" xlink:type="simple">KT290079</ext-link> (16S rDNA), <ext-link xmlns:xlink="http://www.w3.org/1999/xlink" ext-link-type="gen" xlink:href="KM885000" xlink:type="simple">KM885000</ext-link> (28S rDNA), <ext-link xmlns:xlink="http://www.w3.org/1999/xlink" ext-link-type="gen" xlink:href="KM879118" xlink:type="simple">KM879118</ext-link> (EF1a).</p></tp:treatment-sec><tp:treatment-sec sec-type="material" id="SECID0ERVAG"><title>Specimens examined.</title><p><bold><italic>Holotype</italic></bold> male, New Caledonia: Province Sud: Sarraméa, Malaise trap in forest [<named-content xmlns:xlink="http://www.w3.org/1999/xlink" content-type="dwc:verbatimCoordinates" xlink:type="simple"><named-content content-type="geo-json" specific-use="{&#34;type&#34;:&#34;Point&#34;,&#34;coordinates&#34;:[165.846000,-21.641000]}" id="NCID0E6VAG" xlink:type="simple">-21.641, 165.846</named-content></named-content>], 780 m, 2–5.XII.2001, T. Pape, B. Viklund (MEI135020, <abbrev xmlns:xlink="http://www.w3.org/1999/xlink" content-type="institution" xlink:title="Muséum national d’Histoire naturelle, Paris, Île-de-France, France" id="ABBRID0EEWAG" xlink:type="simple">MNHN</abbrev>).</p><p><bold><italic>Paratypes</italic></bold>. New Caledonia: Province Sud: 6 males, 1 female, Sarraméa, Malaise trap in forest [<named-content xmlns:xlink="http://www.w3.org/1999/xlink" content-type="dwc:verbatimCoordinates" xlink:type="simple"><named-content content-type="geo-json" specific-use="{&#34;type&#34;:&#34;Point&#34;,&#34;coordinates&#34;:[165.846000,-21.641000]}" id="NCID0ETWAG" xlink:type="simple">-21.641, 165.846</named-content></named-content>], 780 m, 2–5.XII.2001, T. Pape, B. Viklund (MEI135015–19, 135054–5, <named-content xmlns:xlink="http://www.w3.org/1999/xlink" content-type="dwc:institutional_code" xlink:type="simple">NHRS</named-content>, <abbrev xmlns:xlink="http://www.w3.org/1999/xlink" content-type="institution" xlink:title="California Food and Agricultural Department, Sacramento, California, USA" id="ABBRID0E4WAG" xlink:type="simple">CSCA</abbrev>); 5 females, Reserve Col d’Amieu, 7.5 km NW Sarraméa, Malaise trap [<named-content xmlns:xlink="http://www.w3.org/1999/xlink" content-type="dwc:verbatimCoordinates" xlink:type="simple"><named-content content-type="geo-json" specific-use="{&#34;type&#34;:&#34;Point&#34;,&#34;coordinates&#34;:[165.819000,-21.585000]}" id="NCID0EFXAG" xlink:type="simple">-21.585, 165.819</named-content></named-content>], 300 m, 4–9.XI.2000, M.E. Irwin, E.I. Schlinger, D.W. Webb, (MEI123351–5, <named-content xmlns:xlink="http://www.w3.org/1999/xlink" content-type="dwc:institutional_code" xlink:type="simple">NHRS</named-content>, <abbrev xmlns:xlink="http://www.w3.org/1999/xlink" content-type="institution" xlink:title="California Food and Agricultural Department, Sacramento, California, USA" id="ABBRID0EPXAG" xlink:type="simple">CSCA</abbrev>); 4 females, Pointe du Cagou, base de Naemeni, humid forest on peridotite [<named-content xmlns:xlink="http://www.w3.org/1999/xlink" content-type="dwc:verbatimCoordinates" xlink:type="simple"><named-content content-type="geo-json" specific-use="{&#34;type&#34;:&#34;Point&#34;,&#34;coordinates&#34;:[166.335000,-21.681000]}" id="NCID0EXXAG" xlink:type="simple">-21.681, 166.335</named-content></named-content>], 30 m, 5–8.XI.1984, Tillier, Bouchet (MEI030190–2, <abbrev xmlns:xlink="http://www.w3.org/1999/xlink" content-type="institution" xlink:title="Muséum national d’Histoire naturelle, Paris, Île-de-France, France" id="ABBRID0E3XAG" xlink:type="simple">MNHN</abbrev>).</p></tp:treatment-sec><tp:treatment-sec><!--Section generated to contain objects referenced in tp:taxon-treatment.--><fig id="F5" position="float" orientation="portrait"><object-id xmlns:xlink="http://www.w3.org/1999/xlink" content-type="doi" xlink:type="simple">10.3897/zookeys.984.53587.figure5</object-id><object-id xmlns:xlink="http://www.w3.org/1999/xlink" content-type="arpha" xlink:type="simple">DFD50049-D1D1-5F24-ABD8-288D70BA7CB3</object-id><label>Figure 5.</label><caption><p>Lateral view of antennae of <italic><tp:taxon-name><tp:taxon-name-part taxon-name-part-type="genus" reg="Calophytus">Calophytus</tp:taxon-name-part></tp:taxon-name></italic> gen. nov. <bold>A</bold><italic><tp:taxon-name><tp:taxon-name-part taxon-name-part-type="genus" reg="Calophytus">C.</tp:taxon-name-part> <tp:taxon-name-part taxon-name-part-type="species" reg="chazeaui">chazeaui</tp:taxon-name-part></tp:taxon-name></italic> sp. nov. <bold>B</bold><italic><tp:taxon-name><tp:taxon-name-part taxon-name-part-type="genus" reg="Calophytus">C.</tp:taxon-name-part> <tp:taxon-name-part taxon-name-part-type="species" reg="grandiosus">grandiosus</tp:taxon-name-part></tp:taxon-name></italic> sp. nov. <bold>C</bold><italic><tp:taxon-name><tp:taxon-name-part taxon-name-part-type="genus" reg="Calophytus">C.</tp:taxon-name-part> <tp:taxon-name-part taxon-name-part-type="species" reg="schlingeri">schlingeri</tp:taxon-name-part></tp:taxon-name></italic> sp. nov. <bold>D</bold><italic><tp:taxon-name><tp:taxon-name-part taxon-name-part-type="genus" reg="Calophytus">C.</tp:taxon-name-part> <tp:taxon-name-part taxon-name-part-type="species" reg="matilei">matilei</tp:taxon-name-part></tp:taxon-name></italic> sp. nov. <bold>E</bold><italic><tp:taxon-name><tp:taxon-name-part taxon-name-part-type="genus" reg="Calophytus">C.</tp:taxon-name-part> <tp:taxon-name-part taxon-name-part-type="species" reg="webbi">webbi</tp:taxon-name-part></tp:taxon-name></italic> sp. nov. (figures not to scale) (drawings by J. Marie Metz).</p></caption><graphic xmlns:xlink="http://www.w3.org/1999/xlink" xlink:href="zookeys-984-083-g011.jpg" position="float" orientation="portrait" xlink:type="simple" id="oo_471321.jpg"><uri content-type="original_file" xlink:type="simple">https://binary.pensoft.net/fig/471321</uri></graphic></fig><fig id="F6" position="float" orientation="portrait"><object-id xmlns:xlink="http://www.w3.org/1999/xlink" content-type="doi" xlink:type="simple">10.3897/zookeys.984.53587.figure6</object-id><object-id xmlns:xlink="http://www.w3.org/1999/xlink" content-type="arpha" xlink:type="simple">8E980967-686F-5350-BEB9-8C2681A3E8F9</object-id><label>Figure 6.</label><caption><p>Scutum and scutellum of <italic><tp:taxon-name><tp:taxon-name-part taxon-name-part-type="genus" reg="Calophytus">Calophytus</tp:taxon-name-part></tp:taxon-name></italic> gen. nov. and <italic><tp:taxon-name><tp:taxon-name-part taxon-name-part-type="genus" reg="Jeanchazeauia">Jeanchazeauia</tp:taxon-name-part></tp:taxon-name></italic> gen. nov. <bold>A</bold><italic><tp:taxon-name><tp:taxon-name-part taxon-name-part-type="genus" reg="Calophytus">C.</tp:taxon-name-part> <tp:taxon-name-part taxon-name-part-type="species" reg="schlingeri">schlingeri</tp:taxon-name-part></tp:taxon-name></italic> sp. nov. <bold>B</bold><italic><tp:taxon-name><tp:taxon-name-part taxon-name-part-type="genus" reg="Calophytus">C.</tp:taxon-name-part> <tp:taxon-name-part taxon-name-part-type="species" reg="grandiosus">grandiosus</tp:taxon-name-part></tp:taxon-name></italic> sp. nov. <bold>C</bold><italic><tp:taxon-name><tp:taxon-name-part taxon-name-part-type="genus" reg="Calophytus">C.</tp:taxon-name-part> <tp:taxon-name-part taxon-name-part-type="species" reg="matilei">matilei</tp:taxon-name-part></tp:taxon-name></italic> sp. nov. <bold>D</bold><italic><tp:taxon-name><tp:taxon-name-part taxon-name-part-type="genus" reg="Calophytus">C.</tp:taxon-name-part> <tp:taxon-name-part taxon-name-part-type="species" reg="webbi">webbi</tp:taxon-name-part></tp:taxon-name></italic> sp. nov. <bold>E</bold><italic><tp:taxon-name><tp:taxon-name-part taxon-name-part-type="genus" reg="Jeanchazeauia">J.</tp:taxon-name-part> <tp:taxon-name-part taxon-name-part-type="species" reg="nubilosus">nubilosus</tp:taxon-name-part></tp:taxon-name></italic> sp. nov. (figures not to scale) (drawings by J. Marie Metz).</p></caption><graphic xmlns:xlink="http://www.w3.org/1999/xlink" xlink:href="zookeys-984-083-g012.jpg" position="float" orientation="portrait" xlink:type="simple" id="oo_471322.jpg"><uri content-type="original_file" xlink:type="simple">https://binary.pensoft.net/fig/471322</uri></graphic></fig><fig id="F7" position="float" orientation="portrait"><object-id xmlns:xlink="http://www.w3.org/1999/xlink" content-type="doi" xlink:type="simple">10.3897/zookeys.984.53587.figure7</object-id><object-id xmlns:xlink="http://www.w3.org/1999/xlink" content-type="arpha" xlink:type="simple">D9FE9D3D-28ED-5417-B906-1F9518A92BAC</object-id><label>Figure 7.</label><caption><p>Wings of <italic><tp:taxon-name><tp:taxon-name-part taxon-name-part-type="genus" reg="Calophytus">Calophytus</tp:taxon-name-part></tp:taxon-name></italic> gen. nov. and <italic><tp:taxon-name><tp:taxon-name-part taxon-name-part-type="genus" reg="Jeanchazeauia">Jeanchazeauia</tp:taxon-name-part></tp:taxon-name></italic> gen. nov. <bold>A</bold><italic><tp:taxon-name><tp:taxon-name-part taxon-name-part-type="genus" reg="Calophytus">C.</tp:taxon-name-part> <tp:taxon-name-part taxon-name-part-type="species" reg="chazeaui">chazeaui</tp:taxon-name-part></tp:taxon-name></italic> sp. nov. <bold>B</bold><italic><tp:taxon-name><tp:taxon-name-part taxon-name-part-type="genus" reg="Calophytus">C.</tp:taxon-name-part> <tp:taxon-name-part taxon-name-part-type="species" reg="schlingeri">schlingeri</tp:taxon-name-part></tp:taxon-name></italic> sp. nov. <bold>C</bold><italic><tp:taxon-name><tp:taxon-name-part taxon-name-part-type="genus" reg="Calophytus">C.</tp:taxon-name-part> <tp:taxon-name-part taxon-name-part-type="species" reg="grandiosus">grandiosus</tp:taxon-name-part></tp:taxon-name></italic> sp. nov. <bold>D</bold><italic><tp:taxon-name><tp:taxon-name-part taxon-name-part-type="genus" reg="Calophytus">C.</tp:taxon-name-part> <tp:taxon-name-part taxon-name-part-type="species" reg="matilei">matilei</tp:taxon-name-part></tp:taxon-name></italic> sp. nov. <bold>E</bold><italic><tp:taxon-name><tp:taxon-name-part taxon-name-part-type="genus" reg="Calophytus">C.</tp:taxon-name-part> <tp:taxon-name-part taxon-name-part-type="species" reg="webbi">webbi</tp:taxon-name-part></tp:taxon-name></italic> sp. nov. <bold>F</bold><italic><tp:taxon-name><tp:taxon-name-part taxon-name-part-type="genus" reg="Calophytus">C.</tp:taxon-name-part> <tp:taxon-name-part taxon-name-part-type="species" reg="monteithi">monteithi</tp:taxon-name-part></tp:taxon-name></italic> sp. nov. <bold>G</bold><italic><tp:taxon-name><tp:taxon-name-part taxon-name-part-type="genus" reg="Jeanchazeauia">J.</tp:taxon-name-part> <tp:taxon-name-part taxon-name-part-type="species" reg="amoa">amoa</tp:taxon-name-part></tp:taxon-name></italic> sp. nov. <bold>H</bold><italic><tp:taxon-name><tp:taxon-name-part taxon-name-part-type="genus" reg="Jeanchazeauia">J.</tp:taxon-name-part> <tp:taxon-name-part taxon-name-part-type="species" reg="nubilosus">nubilosus</tp:taxon-name-part></tp:taxon-name></italic> sp. nov. (female) (figures not to scale).</p></caption><graphic xmlns:xlink="http://www.w3.org/1999/xlink" xlink:href="zookeys-984-083-g003.jpg" position="float" orientation="portrait" xlink:type="simple" id="oo_471313.jpg"><uri content-type="original_file" xlink:type="simple">https://binary.pensoft.net/fig/471313</uri></graphic></fig><fig id="F13" position="float" orientation="portrait"><object-id xmlns:xlink="http://www.w3.org/1999/xlink" content-type="doi" xlink:type="simple">10.3897/zookeys.984.53587.figure13</object-id><object-id xmlns:xlink="http://www.w3.org/1999/xlink" content-type="arpha" xlink:type="simple">E06B5AF7-DF71-565D-9ABD-0610DA3658AF</object-id><label>Figure 13.</label><caption><p><italic><tp:taxon-name><tp:taxon-name-part taxon-name-part-type="genus" reg="Calophytus">Calophytus</tp:taxon-name-part> <tp:taxon-name-part taxon-name-part-type="species" reg="matilei">matilei</tp:taxon-name-part></tp:taxon-name></italic> sp. nov. <bold>A</bold> adult male (MEI135018), oblique view <bold>B</bold> same, lateral view <bold>C</bold> adult female (MEI071892), oblique view <bold>D</bold> same, lateral view. Body length: male: 8.0 mm; female: 9.4 mm.</p></caption><graphic xmlns:xlink="http://www.w3.org/1999/xlink" xlink:href="zookeys-984-083-g013.jpg" position="float" orientation="portrait" xlink:type="simple" id="oo_471323.jpg"><uri content-type="original_file" xlink:type="simple">https://binary.pensoft.net/fig/471323</uri></graphic></fig><fig id="F14" position="float" orientation="portrait"><object-id xmlns:xlink="http://www.w3.org/1999/xlink" content-type="doi" xlink:type="simple">10.3897/zookeys.984.53587.figure14</object-id><object-id xmlns:xlink="http://www.w3.org/1999/xlink" content-type="arpha" xlink:type="simple">4EFFDAF5-EFBF-5447-8EE5-4EC830ECFD93</object-id><label>Figure 14.</label><caption><p><italic><tp:taxon-name><tp:taxon-name-part taxon-name-part-type="genus" reg="Calophytus">Calophytus</tp:taxon-name-part> <tp:taxon-name-part taxon-name-part-type="species" reg="matilei">matilei</tp:taxon-name-part></tp:taxon-name></italic> sp. nov., cleared male genitalia <bold>A</bold> aedeagus, lateral view <bold>B</bold> gonocoxites, ventral view <bold>C</bold> epandrium. Scale bar: 0.2 mm.</p></caption><graphic xmlns:xlink="http://www.w3.org/1999/xlink" xlink:href="zookeys-984-083-g014.jpg" position="float" orientation="portrait" xlink:type="simple" id="oo_471324.jpg"><uri content-type="original_file" xlink:type="simple">https://binary.pensoft.net/fig/471324</uri></graphic></fig><fig id="F22" position="float" orientation="portrait"><object-id xmlns:xlink="http://www.w3.org/1999/xlink" content-type="doi" xlink:type="simple">10.3897/zookeys.984.53587.figure22</object-id><object-id xmlns:xlink="http://www.w3.org/1999/xlink" content-type="arpha" xlink:type="simple">4CA206F3-BCEC-5B4A-8E8F-26567E01DB32</object-id><label>Figure 22.</label><caption><p>Distribution of <italic><tp:taxon-name><tp:taxon-name-part taxon-name-part-type="genus" reg="Calophytus">Calophytus</tp:taxon-name-part></tp:taxon-name></italic> spp. collecting records throughout New Caledonia. Provinces are labelled and ecoregions delineated by colour.</p></caption><graphic xmlns:xlink="http://www.w3.org/1999/xlink" xlink:href="zookeys-984-083-g022.jpg" position="float" orientation="portrait" xlink:type="simple" id="oo_471332.jpg"><uri content-type="original_file" xlink:type="simple">https://binary.pensoft.net/fig/471332</uri></graphic></fig></tp:treatment-sec><ref-list><ref id="B18"><mixed-citation xmlns:xlink="http://www.w3.org/1999/xlink" xlink:type="simple"><person-group><name name-style="western"><surname>Winterton</surname><given-names>SL</given-names></name><name name-style="western"><surname>Hardy</surname><given-names>NB</given-names></name><name name-style="western"><surname>Gaimari</surname><given-names>SD</given-names></name><name name-style="western"><surname>Hauser</surname><given-names>M</given-names></name><name name-style="western"><surname>Hill</surname><given-names>HN</given-names></name><name name-style="western"><surname>Holston</surname><given-names>KC</given-names></name><name name-style="western"><surname>Irwin</surname><given-names>ME</given-names></name><name name-style="western"><surname>Lambkin</surname><given-names>CL</given-names></name><name name-style="western"><surname>Metz</surname><given-names>MA</given-names></name><name name-style="western"><surname>Turco</surname><given-names>F</given-names></name><name name-style="western"><surname>Webb</surname><given-names>D</given-names></name><name name-style="western"><surname>Yang</surname><given-names>L</given-names></name><name name-style="western"><surname>Yeates</surname><given-names>DK</given-names></name><name name-style="western"><surname>Wiegmann</surname><given-names>BM</given-names></name></person-group> (<year>2016</year>) <article-title>The phylogeny of stiletto flies (<tp:taxon-name><tp:taxon-name-part taxon-name-part-type="order">Diptera</tp:taxon-name-part></tp:taxon-name>: <tp:taxon-name><tp:taxon-name-part taxon-name-part-type="genus">Therevidae</tp:taxon-name-part></tp:taxon-name>).</article-title><source>Systematic Entomology</source><volume>41</volume>: <fpage>144</fpage>–<lpage>161</lpage>. <ext-link xlink:type="simple" ext-link-type="doi" xlink:href="10.1111/syen.12147">https://doi.org/10.1111/syen.12147</ext-link></mixed-citation></ref></ref-list></tp:taxon-treatment>
