# Supplementary material for: New stiletto flies from New Caledonia (Therevidae, Agapophytinae)
Source: Zookeys. 2020 Nov 4;984:83–132. doi: 10.3897/zookeys.984.53587 (PMC7658186; doi:10.3897/zookeys.984.53587)
Supplement: XML Treatment for Calophytus monteithi [file zookeys.984.53587-treatment5.xml]

<!DOCTYPE tp:taxon-treatment
  PUBLIC "-//TaxonX//DTD Taxonomic Treatment Publishing DTD v0 20100105//EN" "tax-treatment-NSO.dtd">
<tp:taxon-treatment xmlns:tp="http://www.plazi.org/taxpub"><tp:treatment-meta><kwd-group><label>Taxon classification</label><kwd><named-content xmlns:xlink="http://www.w3.org/1999/xlink" content-type="kingdom">Animalia</named-content></kwd><kwd><named-content xmlns:xlink="http://www.w3.org/1999/xlink" content-type="order">Therevidae</named-content></kwd><kwd><named-content xmlns:xlink="http://www.w3.org/1999/xlink" content-type="family">Agapophytinae</named-content></kwd></kwd-group><mixed-citation publication-type="journal"><person-group><name><surname>Irwin</surname><given-names>Michael E.</given-names></name><name><surname>Winterton</surname><given-names>Shaun L.</given-names></name><name><surname>Metz</surname><given-names>Mark A.</given-names></name></person-group><article-title>New stiletto flies from New Caledonia (<tp:taxon-name><tp:taxon-name-part taxon-name-part-type="genus" reg="Therevidae">Therevidae</tp:taxon-name-part></tp:taxon-name>, <tp:taxon-name><tp:taxon-name-part taxon-name-part-type="subfamily">Agapophytinae</tp:taxon-name-part></tp:taxon-name>)</article-title><source>Zookeys</source><day>04</day><month>11</month><year>2020</year><volume>984</volume><fpage>83</fpage><lpage>132</lpage><pub-id pub-id-type="doi">10.3897/zookeys.984.53587</pub-id></mixed-citation></tp:treatment-meta><tp:nomenclature><tp:taxon-name><object-id xmlns:xlink="http://www.w3.org/1999/xlink" content-type="arpha" xlink:type="simple">79F34EBB-DCA2-57B0-B2F0-50EA81E42307</object-id>
              <tp:taxon-name-part taxon-name-part-type="genus" reg="Calophytus">Calophytus</tp:taxon-name-part>
              <tp:taxon-name-part taxon-name-part-type="species" reg="monteithi">monteithi</tp:taxon-name-part>
              <object-id xmlns:xlink="http://www.w3.org/1999/xlink" content-type="zoobank" xlink:type="simple">http://zoobank.org/5801CAFA-7A24-4293-BF56-FE445D34F1F6</object-id>
            </tp:taxon-name><tp:taxon-status xmlns:xlink="http://www.w3.org/1999/xlink" xlink:type="simple">sp. nov.</tp:taxon-status><xref ref-type="fig" rid="F7">Figs 7F</xref><xref ref-type="fig" rid="F15">, 15</xref><xref ref-type="fig" rid="F22">, 22</xref><xref ref-type="fig" rid="F32">, 32A</xref></tp:nomenclature><tp:treatment-sec sec-type="diagnosis" id="SECID0EZZAG"><title>Diagnosis.</title><p>Body mostly dark yellow to orange; single row of orange postocular setae dorsally; flagellum shorter than scape; wing with pale yellowish infuscation, darker apically with hyaline fenestrations in most cells; head yellow except for black on upper frons and dorsolaterally on occiput; legs yellow except for dark tarsi apically.</p><fig id="F7" position="float" orientation="portrait"><object-id xmlns:xlink="http://www.w3.org/1999/xlink" content-type="doi" xlink:type="simple">10.3897/zookeys.984.53587.figure7</object-id><object-id xmlns:xlink="http://www.w3.org/1999/xlink" content-type="arpha" xlink:type="simple">D9FE9D3D-28ED-5417-B906-1F9518A92BAC</object-id><label>Figure 7.</label><caption><p>Wings of <italic><tp:taxon-name><tp:taxon-name-part taxon-name-part-type="genus" reg="Calophytus">Calophytus</tp:taxon-name-part></tp:taxon-name></italic> gen. nov. and <italic><tp:taxon-name><tp:taxon-name-part taxon-name-part-type="genus" reg="Jeanchazeauia">Jeanchazeauia</tp:taxon-name-part></tp:taxon-name></italic> gen. nov. <bold>A</bold><italic><tp:taxon-name><tp:taxon-name-part taxon-name-part-type="genus" reg="Calophytus">C.</tp:taxon-name-part> <tp:taxon-name-part taxon-name-part-type="species" reg="chazeaui">chazeaui</tp:taxon-name-part></tp:taxon-name></italic> sp. nov. <bold>B</bold><italic><tp:taxon-name><tp:taxon-name-part taxon-name-part-type="genus" reg="Calophytus">C.</tp:taxon-name-part> <tp:taxon-name-part taxon-name-part-type="species" reg="schlingeri">schlingeri</tp:taxon-name-part></tp:taxon-name></italic> sp. nov. <bold>C</bold><italic><tp:taxon-name><tp:taxon-name-part taxon-name-part-type="genus" reg="Calophytus">C.</tp:taxon-name-part> <tp:taxon-name-part taxon-name-part-type="species" reg="grandiosus">grandiosus</tp:taxon-name-part></tp:taxon-name></italic> sp. nov. <bold>D</bold><italic><tp:taxon-name><tp:taxon-name-part taxon-name-part-type="genus" reg="Calophytus">C.</tp:taxon-name-part> <tp:taxon-name-part taxon-name-part-type="species" reg="matilei">matilei</tp:taxon-name-part></tp:taxon-name></italic> sp. nov. <bold>E</bold><italic><tp:taxon-name><tp:taxon-name-part taxon-name-part-type="genus" reg="Calophytus">C.</tp:taxon-name-part> <tp:taxon-name-part taxon-name-part-type="species" reg="webbi">webbi</tp:taxon-name-part></tp:taxon-name></italic> sp. nov. <bold>F</bold><italic><tp:taxon-name><tp:taxon-name-part taxon-name-part-type="genus" reg="Calophytus">C.</tp:taxon-name-part> <tp:taxon-name-part taxon-name-part-type="species" reg="monteithi">monteithi</tp:taxon-name-part></tp:taxon-name></italic> sp. nov. <bold>G</bold><italic><tp:taxon-name><tp:taxon-name-part taxon-name-part-type="genus" reg="Jeanchazeauia">J.</tp:taxon-name-part> <tp:taxon-name-part taxon-name-part-type="species" reg="amoa">amoa</tp:taxon-name-part></tp:taxon-name></italic> sp. nov. <bold>H</bold><italic><tp:taxon-name><tp:taxon-name-part taxon-name-part-type="genus" reg="Jeanchazeauia">J.</tp:taxon-name-part> <tp:taxon-name-part taxon-name-part-type="species" reg="nubilosus">nubilosus</tp:taxon-name-part></tp:taxon-name></italic> sp. nov. (female) (figures not to scale).</p></caption><graphic xmlns:xlink="http://www.w3.org/1999/xlink" xlink:href="zookeys-984-083-g003.jpg" position="float" orientation="portrait" xlink:type="simple" id="oo_471313.jpg"><uri content-type="original_file" xlink:type="simple">https://binary.pensoft.net/fig/471313</uri></graphic></fig></tp:treatment-sec><tp:treatment-sec sec-type="description" id="SECID0EB5AG"><title>Description.</title><p>Length: 10.3 mm. <italic>Head</italic>. Glossy dark yellow, upper frons and dorsolateral portion of occiput dull black. Frons smooth, raised around base of antenna, eyes separated by 3× width of median ocellus. Lateral occiput, lower frons, face, parafacial, and gena dull orange, sparsely pubescent; lateral and ventral occiput silver pubescent with scattered yellow setae ventrally; posterior oral margin orange, not pubescent. Postocular macrosetae yellow-orange, single row with a few scattered macrosetae ventral to the dorsal row. Scape ¾× head length; orange basally, dark brown on apical 1/4 sparsely yellow pubescent. Pedicel dark brown, sparsely yellow pubescent, with one whorl of short, black, setae with a few additional setae. Basal flagellomere 0.7× length of scape; gradually tapering to a blunt point apically; short, fine, black setae dorsally at base. Second flagellomere slightly conical, apex narrower than base; &lt; 1/10× length of basal flagellomere. Third flagellomere 1/3× length of second flagellomere. Style small, spiculate. Palpus cylindrical, apex slightly capitate; orange; yellow pubescent admixed with yellow setae. Mouth parts orange with yellow setae. <italic>Thorax</italic>. Thorax dark yellow-orange; posterodorsal katepisternum, posterior metepimeron, anteroventral portion of meron, and posterodorsal metakatepisternum silver pubescent; macrosetae black (<abbrev xmlns:xlink="http://www.w3.org/1999/xlink" xlink:title="notopleural" id="ABBRID0EL5AG" xlink:type="simple">np</abbrev>: 2, <abbrev xmlns:xlink="http://www.w3.org/1999/xlink" xlink:title="supra alar" id="ABBRID0EP5AG" xlink:type="simple">sa</abbrev>: 1, <abbrev xmlns:xlink="http://www.w3.org/1999/xlink" xlink:title="post alar" id="ABBRID0ET5AG" xlink:type="simple">pa</abbrev>: 1, <abbrev xmlns:xlink="http://www.w3.org/1999/xlink" xlink:title="dorsocentral" id="ABBRID0EX5AG" xlink:type="simple">dc</abbrev>: 0, <abbrev xmlns:xlink="http://www.w3.org/1999/xlink" xlink:title="scutellar" id="ABBRID0E25AG" xlink:type="simple">sc</abbrev>: 1); scutum with short, black setae; katatergite, lateral postpronotum, postpronotal lobe, cervical sclerite, proepisternum, and lateral prosternum with short, yellow-white setae. Scutum with dark brown, dorsocentral stripes, narrow anteriorly, widening and merging into a single broad stripe posteriorly. <italic>Legs</italic>. Yellow except with small black spot ventrally at junction of femora and trochanters; base of hind femur and tibia and all tarsomeres with brown suffusion; legs sparsely yellow pubescent, admixed with short pale setae; dorsal 1/4 of hind coxa silver pubescent; all coxae with short, yellow setae. Forecoxa with two, midcoxa with four, and hind coxa with two yellow, anteroventral, marginal macrosetae. <italic>Wing</italic>. Membrane mostly hyaline with extensive pale yellow infuscation, most cells with central hyaline fenestration, wing apex with darker infuscation; membrane mostly lacking dark microtrichia, present as apical band, patch at apex of cell d, as elongate narrow stripe in cell br, and along all veins; pterostigma light brown. Cell m<sub>3</sub> widely open at wing margin. Haltere stalk yellow, knob brown. <italic>Abdomen</italic>. Uniform dark yellow to orange, overlain with yellow-gold pubescence and fine pale setae, longer laterally; tergites I–IV with at least some short, black, setae medially. <italic>Genitalia</italic>. Not dissected.</p><fig id="F8" position="float" orientation="portrait"><object-id xmlns:xlink="http://www.w3.org/1999/xlink" content-type="doi" xlink:type="simple">10.3897/zookeys.984.53587.figure8</object-id><object-id xmlns:xlink="http://www.w3.org/1999/xlink" content-type="arpha" xlink:type="simple">9D1AFE7B-7F55-5D0A-B211-E7F16D62D6FB</object-id><label>Figure 8.</label><caption><p><italic><tp:taxon-name><tp:taxon-name-part taxon-name-part-type="genus" reg="Calophytus">Calophytus</tp:taxon-name-part></tp:taxon-name></italic> spp. Wing detail showing cell <italic>br</italic> bisected with stripe of dark microtrichia along wing fold <bold>A</bold><italic><tp:taxon-name><tp:taxon-name-part taxon-name-part-type="genus" reg="Calophytus">C.</tp:taxon-name-part> <tp:taxon-name-part taxon-name-part-type="species" reg="chazeaui">chazeaui</tp:taxon-name-part></tp:taxon-name></italic> sp. nov. <bold>B</bold><italic><tp:taxon-name><tp:taxon-name-part taxon-name-part-type="genus" reg="Calophytus">C.</tp:taxon-name-part> <tp:taxon-name-part taxon-name-part-type="species" reg="webbi">webbi</tp:taxon-name-part></tp:taxon-name></italic> sp. nov.</p></caption><graphic xmlns:xlink="http://www.w3.org/1999/xlink" xlink:href="zookeys-984-083-g004.jpg" position="float" orientation="portrait" xlink:type="simple" id="oo_471314.jpg"><uri content-type="original_file" xlink:type="simple">https://binary.pensoft.net/fig/471314</uri></graphic></fig></tp:treatment-sec><tp:treatment-sec sec-type="etymology" id="SECID0EZABG"><title>Etymology.</title><p>This species is named in honour of Dr Geoffrey Monteith, Emeritus Senior Curator, Queensland Museum, Brisbane, who was one of the collectors of one of the two known female specimens of this species.</p><fig id="F9" position="float" orientation="portrait"><object-id xmlns:xlink="http://www.w3.org/1999/xlink" content-type="doi" xlink:type="simple">10.3897/zookeys.984.53587.figure9</object-id><object-id xmlns:xlink="http://www.w3.org/1999/xlink" content-type="arpha" xlink:type="simple">FDCA662C-874C-5D43-86F3-18C9DB954EB7</object-id><label>Figure 9.</label><caption><p><italic><tp:taxon-name><tp:taxon-name-part taxon-name-part-type="genus" reg="Calophytus">Calophytus</tp:taxon-name-part> <tp:taxon-name-part taxon-name-part-type="species" reg="chazeaui">chazeaui</tp:taxon-name-part></tp:taxon-name></italic> sp. nov. <bold>A</bold> adult male (MEI125624), lateral view <bold>B</bold> same, oblique view <bold>C</bold> adult female (MEI030131), oblique view <bold>D</bold> same, lateral view. Body length: male: 8.3 mm; female: 9.0 mm.</p></caption><graphic xmlns:xlink="http://www.w3.org/1999/xlink" xlink:href="zookeys-984-083-g005.jpg" position="float" orientation="portrait" xlink:type="simple" id="oo_471315.jpg"><uri content-type="original_file" xlink:type="simple">https://binary.pensoft.net/fig/471315</uri></graphic></fig></tp:treatment-sec><tp:treatment-sec sec-type="comments" id="SECID0E5BBG"><title>Comments.</title><p><italic><tp:taxon-name><tp:taxon-name-part taxon-name-part-type="genus" reg="Calophytus">Calophytus</tp:taxon-name-part> <tp:taxon-name-part taxon-name-part-type="species" reg="monteithi">monteithi</tp:taxon-name-part></tp:taxon-name></italic> sp. nov. is known only from two female specimens but can readily be distinguished from other species of <italic><tp:taxon-name><tp:taxon-name-part taxon-name-part-type="genus" reg="Calophytus">Calophytus</tp:taxon-name-part></tp:taxon-name></italic> by the body being mostly orange except for the dark dorsocentral stripe posteriorly, dark tarsi distally, and the mostly hyaline wing with faint yellowish infuscation. This species is known from misty rainforest habitats at higher elevations (430–850 m) (Fig. <xref ref-type="fig" rid="F32">32A</xref>). The male is unknown.</p><fig id="F10" position="float" orientation="portrait"><object-id xmlns:xlink="http://www.w3.org/1999/xlink" content-type="doi" xlink:type="simple">10.3897/zookeys.984.53587.figure10</object-id><object-id xmlns:xlink="http://www.w3.org/1999/xlink" content-type="arpha" xlink:type="simple">3E461B91-CDB5-530F-97DB-B707F8E7F332</object-id><label>Figure 10.</label><caption><p><italic><tp:taxon-name><tp:taxon-name-part taxon-name-part-type="genus" reg="Calophytus">Calophytus</tp:taxon-name-part> <tp:taxon-name-part taxon-name-part-type="species" reg="chazeaui">chazeaui</tp:taxon-name-part></tp:taxon-name></italic> sp. nov., cleared male genitalia <bold>A</bold> epandrium <bold>B</bold> gonocoxites with aedeagus, lateral view <bold>C</bold> same, dorsal view with epandrium removed. Scale bar: 0.2 mm.</p></caption><graphic xmlns:xlink="http://www.w3.org/1999/xlink" xlink:href="zookeys-984-083-g006.jpg" position="float" orientation="portrait" xlink:type="simple" id="oo_471316.jpg"><uri content-type="original_file" xlink:type="simple">https://binary.pensoft.net/fig/471316</uri></graphic></fig></tp:treatment-sec><tp:treatment-sec sec-type="material" id="SECID0EYDBG"><title>Specimens examined.</title><p><bold><italic>Holotype</italic></bold> female, New Caledonia: Province Sud: Col d’Amieu, humid forest, 430 m, 7.X.1984, <named-content xmlns:xlink="http://www.w3.org/1999/xlink" content-type="dwc:verbatimCoordinates" xlink:type="simple"><named-content content-type="geo-json" specific-use="{&#34;type&#34;:&#34;Point&#34;,&#34;coordinates&#34;:[165.802222,-21.600000]}" id="NCID0EGEBG" xlink:type="simple">21°36'00"S, 165°48'08"E</named-content></named-content> [<named-content xmlns:xlink="http://www.w3.org/1999/xlink" content-type="dwc:verbatimCoordinates" xlink:type="simple"><named-content content-type="geo-json" specific-use="{&#34;type&#34;:&#34;Point&#34;,&#34;coordinates&#34;:[165.802000,-21.600000]}" id="NCID0EOEBG" xlink:type="simple">-21.6, 165.802</named-content></named-content>], Tillier &amp; Bouchet, Collection #116a (MEI030193, <abbrev xmlns:xlink="http://www.w3.org/1999/xlink" content-type="institution" xlink:title="Muséum national d’Histoire naturelle, Paris, Île-de-France, France" id="ABBRID0ETEBG" xlink:type="simple">MNHN</abbrev>).</p><fig id="F11" position="float" orientation="portrait"><object-id xmlns:xlink="http://www.w3.org/1999/xlink" content-type="doi" xlink:type="simple">10.3897/zookeys.984.53587.figure11</object-id><object-id xmlns:xlink="http://www.w3.org/1999/xlink" content-type="arpha" xlink:type="simple">41126F66-E6D8-5190-BAED-873DC9F20E58</object-id><label>Figure 11.</label><caption><p><italic><tp:taxon-name><tp:taxon-name-part taxon-name-part-type="genus" reg="Calophytus">Calophytus</tp:taxon-name-part> <tp:taxon-name-part taxon-name-part-type="species" reg="grandiosus">grandiosus</tp:taxon-name-part></tp:taxon-name></italic> sp. nov. <bold>A</bold> adult male (MEI135021), oblique view <bold>B</bold> same, lateral view <bold>C</bold> adult female (MEI030208), oblique view <bold>D</bold> same, lateral view. Body length: male: 10.3 mm [intact length; male terminal segments and genitalia removed]; female: 11.8 mm.</p></caption><graphic xmlns:xlink="http://www.w3.org/1999/xlink" xlink:href="zookeys-984-083-g007.jpg" position="float" orientation="portrait" xlink:type="simple" id="oo_471317.jpg"><uri content-type="original_file" xlink:type="simple">https://binary.pensoft.net/fig/471317</uri></graphic></fig><p><bold><italic>Paratype</italic></bold>. New Caledonia: Province Nord: 1 female, 8711, <named-content xmlns:xlink="http://www.w3.org/1999/xlink" content-type="dwc:verbatimCoordinates" xlink:type="simple"><named-content content-type="geo-json" specific-use="{&#34;type&#34;:&#34;Point&#34;,&#34;coordinates&#34;:[165.300000,-21.183333]}" id="NCID0ECGBG" xlink:type="simple">21°11'S, 165°18'E</named-content></named-content> [<named-content xmlns:xlink="http://www.w3.org/1999/xlink" content-type="dwc:verbatimCoordinates" xlink:type="simple"><named-content content-type="geo-json" specific-use="{&#34;type&#34;:&#34;Point&#34;,&#34;coordinates&#34;:[165.300000,-21.183000]}" id="NCID0EKGBG" xlink:type="simple">-21.183, 165.3</named-content></named-content>], 850 m, Aoupinie, top camp, 3–23.X.2001, C. Burwell &amp; G. Monteith, Malaise, rainforest (MEI138464, <named-content xmlns:xlink="http://www.w3.org/1999/xlink" content-type="dwc:institutional_code" xlink:type="simple">QM</named-content>).</p><fig id="F12" position="float" orientation="portrait"><object-id xmlns:xlink="http://www.w3.org/1999/xlink" content-type="doi" xlink:type="simple">10.3897/zookeys.984.53587.figure12</object-id><object-id xmlns:xlink="http://www.w3.org/1999/xlink" content-type="arpha" xlink:type="simple">D0A68D1E-70C7-50A5-87EA-8F4E57446992</object-id><label>Figure 12.</label><caption><p><italic><tp:taxon-name><tp:taxon-name-part taxon-name-part-type="genus" reg="Calophytus">Calophytus</tp:taxon-name-part> <tp:taxon-name-part taxon-name-part-type="species" reg="grandiosus">grandiosus</tp:taxon-name-part></tp:taxon-name></italic> sp. nov., cleared male genitalia <bold>A</bold> aedeagus, lateral view <bold>B</bold> epandrium <bold>C</bold> gonocoxites, ventral view. Scale bar: 0.2 mm.</p></caption><graphic xmlns:xlink="http://www.w3.org/1999/xlink" xlink:href="zookeys-984-083-g008.jpg" position="float" orientation="portrait" xlink:type="simple" id="oo_471318.jpg"><uri content-type="original_file" xlink:type="simple">https://binary.pensoft.net/fig/471318</uri></graphic></fig></tp:treatment-sec><tp:treatment-sec><!--Section generated to contain objects referenced in tp:taxon-treatment.--><fig id="F15" position="float" orientation="portrait"><object-id xmlns:xlink="http://www.w3.org/1999/xlink" content-type="doi" xlink:type="simple">10.3897/zookeys.984.53587.figure15</object-id><object-id xmlns:xlink="http://www.w3.org/1999/xlink" content-type="arpha" xlink:type="simple">30BC78BE-064C-5EAD-AFD6-0727E7D49B74</object-id><label>Figure 15.</label><caption><p><italic><tp:taxon-name><tp:taxon-name-part taxon-name-part-type="genus" reg="Calophytus">Calophytus</tp:taxon-name-part> <tp:taxon-name-part taxon-name-part-type="species" reg="monteithi">monteithi</tp:taxon-name-part></tp:taxon-name></italic> sp. nov. <bold>A</bold> adult female (MEI138464), oblique view <bold>B</bold> same, lateral view. Body length: 10.3 mm.</p></caption><graphic xmlns:xlink="http://www.w3.org/1999/xlink" xlink:href="zookeys-984-083-g015.jpg" position="float" orientation="portrait" xlink:type="simple" id="oo_471325.jpg"><uri content-type="original_file" xlink:type="simple">https://binary.pensoft.net/fig/471325</uri></graphic></fig><fig id="F22" position="float" orientation="portrait"><object-id xmlns:xlink="http://www.w3.org/1999/xlink" content-type="doi" xlink:type="simple">10.3897/zookeys.984.53587.figure22</object-id><object-id xmlns:xlink="http://www.w3.org/1999/xlink" content-type="arpha" xlink:type="simple">4CA206F3-BCEC-5B4A-8E8F-26567E01DB32</object-id><label>Figure 22.</label><caption><p>Distribution of <italic><tp:taxon-name><tp:taxon-name-part taxon-name-part-type="genus" reg="Calophytus">Calophytus</tp:taxon-name-part></tp:taxon-name></italic> spp. collecting records throughout New Caledonia. Provinces are labelled and ecoregions delineated by colour.</p></caption><graphic xmlns:xlink="http://www.w3.org/1999/xlink" xlink:href="zookeys-984-083-g022.jpg" position="float" orientation="portrait" xlink:type="simple" id="oo_471332.jpg"><uri content-type="original_file" xlink:type="simple">https://binary.pensoft.net/fig/471332</uri></graphic></fig><fig id="F32" position="float" orientation="portrait"><object-id xmlns:xlink="http://www.w3.org/1999/xlink" content-type="doi" xlink:type="simple">10.3897/zookeys.984.53587.figure32</object-id><object-id xmlns:xlink="http://www.w3.org/1999/xlink" content-type="arpha" xlink:type="simple">678DE1F7-8F69-5062-BD0A-EABB7DCDCA51</object-id><label>Figure 32.</label><caption><p>Natural habitats of New Caledonian agapophytine stiletto flies <bold>A</bold> Mount Aoupinie, rainforest, habitat of <italic><tp:taxon-name><tp:taxon-name-part taxon-name-part-type="genus" reg="Calophytus">C.</tp:taxon-name-part> <tp:taxon-name-part taxon-name-part-type="species" reg="monteithi">monteithi</tp:taxon-name-part></tp:taxon-name></italic> sp. nov. <bold>B</bold> Mount Ningua, rainforest, habitat of <italic><tp:taxon-name><tp:taxon-name-part taxon-name-part-type="genus" reg="Jeanchazeauia">J.</tp:taxon-name-part> <tp:taxon-name-part taxon-name-part-type="species" reg="nubilosus">nubilosus</tp:taxon-name-part></tp:taxon-name></italic> sp. nov. <bold>C</bold> Mount Mandjelia, habitat of <italic><tp:taxon-name><tp:taxon-name-part taxon-name-part-type="genus" reg="Calophytus">C.</tp:taxon-name-part> <tp:taxon-name-part taxon-name-part-type="species" reg="grandiosus">grandiosus</tp:taxon-name-part></tp:taxon-name></italic> sp. nov. (photographs by Michael E. Irwin).</p></caption><graphic xmlns:xlink="http://www.w3.org/1999/xlink" xlink:href="zookeys-984-083-g032.jpg" position="float" orientation="portrait" xlink:type="simple" id="oo_471342.jpg"><uri content-type="original_file" xlink:type="simple">https://binary.pensoft.net/fig/471342</uri></graphic></fig></tp:treatment-sec></tp:taxon-treatment>
