# Supplementary material for: New stiletto flies from New Caledonia (Therevidae, Agapophytinae)
Source: Zookeys. 2020 Nov 4;984:83–132. doi: 10.3897/zookeys.984.53587 (PMC7658186; doi:10.3897/zookeys.984.53587)
Supplement: XML Treatment for Calophytus schlingeri [file zookeys.984.53587-treatment6.xml]

<!DOCTYPE tp:taxon-treatment
  PUBLIC "-//TaxonX//DTD Taxonomic Treatment Publishing DTD v0 20100105//EN" "tax-treatment-NSO.dtd">
<tp:taxon-treatment xmlns:tp="http://www.plazi.org/taxpub"><tp:treatment-meta><kwd-group><label>Taxon classification</label><kwd><named-content xmlns:xlink="http://www.w3.org/1999/xlink" content-type="kingdom">Animalia</named-content></kwd><kwd><named-content xmlns:xlink="http://www.w3.org/1999/xlink" content-type="order">Therevidae</named-content></kwd><kwd><named-content xmlns:xlink="http://www.w3.org/1999/xlink" content-type="family">Agapophytinae</named-content></kwd></kwd-group><mixed-citation publication-type="journal"><person-group><name><surname>Irwin</surname><given-names>Michael E.</given-names></name><name><surname>Winterton</surname><given-names>Shaun L.</given-names></name><name><surname>Metz</surname><given-names>Mark A.</given-names></name></person-group><article-title>New stiletto flies from New Caledonia (<tp:taxon-name><tp:taxon-name-part taxon-name-part-type="genus" reg="Therevidae">Therevidae</tp:taxon-name-part></tp:taxon-name>, <tp:taxon-name><tp:taxon-name-part taxon-name-part-type="subfamily">Agapophytinae</tp:taxon-name-part></tp:taxon-name>)</article-title><source>Zookeys</source><day>04</day><month>11</month><year>2020</year><volume>984</volume><fpage>83</fpage><lpage>132</lpage><pub-id pub-id-type="doi">10.3897/zookeys.984.53587</pub-id></mixed-citation></tp:treatment-meta><tp:nomenclature><tp:taxon-name><object-id xmlns:xlink="http://www.w3.org/1999/xlink" content-type="arpha" xlink:type="simple">21FE0300-21BE-59BC-B84E-85A8F1669B25</object-id>
              <tp:taxon-name-part taxon-name-part-type="genus" reg="Calophytus">Calophytus</tp:taxon-name-part>
              <tp:taxon-name-part taxon-name-part-type="species" reg="schlingeri">schlingeri</tp:taxon-name-part>
              <object-id xmlns:xlink="http://www.w3.org/1999/xlink" content-type="zoobank" xlink:type="simple">http://zoobank.org/76F032BE-4F50-46B1-908E-146A0BB5E1EE</object-id>
            </tp:taxon-name><tp:taxon-status xmlns:xlink="http://www.w3.org/1999/xlink" xlink:type="simple">sp. nov.</tp:taxon-status><xref ref-type="fig" rid="F5">Figs 5C</xref><xref ref-type="fig" rid="F6">, 6A</xref><xref ref-type="fig" rid="F7">, 7B</xref><xref ref-type="fig" rid="F16">, 16</xref><xref ref-type="fig" rid="F17">, 17</xref><xref ref-type="fig" rid="F18">, 18</xref><xref ref-type="fig" rid="F22">, 22</xref><xref ref-type="fig" rid="F23">, 23A</xref><xref ref-type="fig" rid="F31">, 31A</xref></tp:nomenclature><tp:treatment-sec sec-type="diagnosis" id="SECID0E5JBG"><title>Diagnosis.</title><p>Flagellum shorter than scape; single row of postocular setae dorsally; scutum dark except for orange suffusion on notopleural callus; legs yellow except for tarsi dark apically; wing with dark infuscation, fenestrate apically; male abdomen with silver velutum pubescence.</p></tp:treatment-sec><tp:treatment-sec sec-type="description" id="SECID0EDKBG"><title>Description.</title><p>Length 8.5–10.7 mm. <italic>Head</italic>. Glossy black. Frons smooth, raised around base of antenna. Eyes separated by slightly more than 2× width of median ocellus. Occiput black with silver or gold pubescence laterally, extending ventrally onto gena, admixed laterally and ventrally with light brown to white, fine setae; parafacial silver pubescent as elongate wedge shape, extending ventrally along margin of buccal area. Postocular macrosetae on occiput few in number, arranged dorsally in single row in both sexes, typically black, sometimes with orange suffusion. Scape 0.8× head length; yellow basally, black apically. Pedicel short, 1/8 length of scape, black, sparsely yellow pubescent, with numerous short, brown setae. Basal flagellomere ½× length of scape; elongate, gradually tapering to a blunt point apically with short, black setae covering entire length. Second flagellomere cylindrical. Third flagellomere subequal in length of second. Style subequal in length to third flagellomere, spiculate. Palpus more or less cylindrical, slightly capitate at apex; yellow basally, black at apex; yellow pubescent basally, black pubescent at apex; yellow setose basally, black setose at apex. Mouthparts yellow. <italic>Thorax</italic>. Dark brown to black, except prothorax, postpronotal lobe, and notopleuron yellow; prosternum, ventral proepimeron, posterodorsal katepisternum, posterior scutum, scutellum, subscutellum, metanepisternum, metepimeron, meron and metakatepisternum overlain with silver pubescence; pronotum, anatergite, and dorsal proepimeron gold-yellow pubescent; scutum with faint dorsocentral silver pubescent stripes; macrosetae black (<abbrev xmlns:xlink="http://www.w3.org/1999/xlink" xlink:title="notopleural" id="ABBRID0ENKBG" xlink:type="simple">np</abbrev>: 2; <abbrev xmlns:xlink="http://www.w3.org/1999/xlink" xlink:title="supra alar" id="ABBRID0ERKBG" xlink:type="simple">sa</abbrev>: 1; <abbrev xmlns:xlink="http://www.w3.org/1999/xlink" xlink:title="post alar" id="ABBRID0EVKBG" xlink:type="simple">pa</abbrev>: 1, <abbrev xmlns:xlink="http://www.w3.org/1999/xlink" xlink:title="dorsocentral" id="ABBRID0EZKBG" xlink:type="simple">dc</abbrev>: 0, <abbrev xmlns:xlink="http://www.w3.org/1999/xlink" xlink:title="scutellar" id="ABBRID0E4KBG" xlink:type="simple">sc</abbrev>: 1); scutum with relatively short setae. <italic>Legs</italic>. Yellow, except for black suffusion on foretarsus and hind coxa, legs with pale setae except dark setae apically on femora and on all tarsi; coxae silver pubescent, especially on hind coxa; hind femur with posteroventral macroseta yellow; hind basal tarsomere with admix of white and gold setae ventrally and medially. Coxae with yellow setae anteriorly, hind coxa with two black lateral setae. Forecoxa with four marginal and one submarginal anteroventral, black and yellow macrosetae. Midcoxa with two marginal and three submarginal, anteroventral, black and yellow macrosetae. Hind coxa with anteroventral margin extended ventrally in a short point with three marginal, black or yellow macrosetae. <italic>Wing</italic>. Strongly marked, variable in shape, irregular. Costal cell with pale yellow infuscation; brown infuscation in cells <abbrev xmlns:xlink="http://www.w3.org/1999/xlink" xlink:title="scutellar" id="ABBRID0EFLBG" xlink:type="simple">sc</abbrev>, r adjacent to pterostigma, basal portions of r<sub>1</sub> and r<sub>2+3</sub>, and r<sub>4+5</sub>, d, bm, basal portions of m<sub>3</sub> and cua<sub>1</sub>, cup, and entire wing apex; infuscated areas also with dark microtrichia, hyaline areas of membrane largely void of microtrichia; pterostigma brown. Venation brown, except costa and R at base of wing gold; cell m<sub>3</sub> widely open at wing margin. Haltere yellow. <italic>Abdomen</italic>. Segments mostly dark brown, males with tergites I–III and sternites II–V with portion of medial area lighter, light brown to dark yellow; female usually uniform dark brown although sometimes with lighter brown to dark yellow areas laterally on tergite II; male with tergites II–VI with silver velutum pubescence; tergites I–III with sparse short, pale, fine setae, longer laterally; tergite IV admixed with gold and black setae; remaining tergites with black setae. <italic>Genitalia</italic>. Male: epandrium narrowed posteriorly, with uniform scattered, dark setae. Cercus relatively narrow, rounded posteriorly. Subepandrial sclerite narrow, 1/3 width of epandrium; partially sclerotised, lateral margins more strongly so. Gonocoxites with scattered elongate brown setae; slightly denser ventrally; outer gonocoxal process sub-triangular in profile; inner gonocoxal process uniformly narrow, curved medially, spatulate apically. Parameral sheath of aedeagus with ‘T’-shaped dorsal apodeme, arms slightly bifurcated, ventral apodeme fork relatively short, lobes rounded, distiphallus straight; basiphallus bulbous, lateral ejaculatory apodeme narrow, band-like with lateral process; Ejaculatory apodeme robust. Female: tergite VIII wider than long; anteromedial, projection long and narrow, 1/3× length of tergite VIII; posterior margin emarginated. Acanthophorite brown; acanthophorite spines brown admixed with short, brown setae. Sternite X sharply acute posteriorly. Spermathecal duct equal to four furcal lengths. Spermathecal sac duct equal to two furcal lengths; spermathecal sac ovoid, longer than wide; 1.5× length of spermathecal sac duct. <italic>Variation</italic>. Some paratypes with frons sparsely pubescent; ventral parafacial variably silver and/or gold pubescent; all postocular macrosetae black; additional postocular macrosetae ventral to single dorsal row; apical 3/4 scape brown; basal flagellomere with covering of short, black, filiform setae variable from basal 1/4 to entire; notopleuron variably coloured light to dark brown; midcoxae variably gold to brown; coxae with anteroventral, marginal macrosetae number variable from 3–5 and variably coloured gold to black; hind coxa lateral macrosetae number variable, 0–2; wing infuscation variable in intensity and distribution.</p></tp:treatment-sec><tp:treatment-sec sec-type="etymology" id="SECID0E2LBG"><title>Etymology.</title><p>Named in honour of the late Dr Evert I. Schlinger, who participated in the New Caledonian expeditions, from which much of the material for this paper was collected.</p></tp:treatment-sec><tp:treatment-sec sec-type="comments" id="SECID0EAMBG"><title>Comments.</title><p><italic><tp:taxon-name><tp:taxon-name-part taxon-name-part-type="genus" reg="Calophytus">Calophytus</tp:taxon-name-part> <tp:taxon-name-part taxon-name-part-type="species" reg="schlingeri">schlingeri</tp:taxon-name-part></tp:taxon-name></italic> sp. nov. is very similar to <italic><tp:taxon-name><tp:taxon-name-part taxon-name-part-type="genus" reg="Calophytus">C.</tp:taxon-name-part> <tp:taxon-name-part taxon-name-part-type="species" reg="matilei">matilei</tp:taxon-name-part></tp:taxon-name></italic> sp. nov. and can be distinguished based on the pattern of silver pubescence on the face, pattern of wing infuscation and whether the mid- and hind coxae are largely dark yellow or brown. These are the only known species in the genus with silver velutum pubescence on the male abdomen. Specimens of <italic><tp:taxon-name><tp:taxon-name-part taxon-name-part-type="genus" reg="Calophytus">Calophytus</tp:taxon-name-part> <tp:taxon-name-part taxon-name-part-type="species" reg="schlingeri">schlingeri</tp:taxon-name-part></tp:taxon-name></italic> sp. nov. were collected in a variety of habitats including dry sclerophyll forest, rainforest and maquis scrub (Fig. <xref ref-type="fig" rid="F31">31A</xref>). GenBank sequences for this species (see <xref ref-type="bibr" rid="B18">Winterton et al. 2016</xref>: table S1): <ext-link xmlns:xlink="http://www.w3.org/1999/xlink" ext-link-type="gen" xlink:href="KM885001" xlink:type="simple">KM885001</ext-link> (28S rDNA), <ext-link xmlns:xlink="http://www.w3.org/1999/xlink" ext-link-type="gen" xlink:href="KM879117" xlink:type="simple">KM879117</ext-link> (EF1a).</p></tp:treatment-sec><tp:treatment-sec sec-type="material" id="SECID0EZNBG"><title>Specimens examined.</title><p><bold><italic>Holotype</italic></bold> male, New Caledonia: Province Sud: Plaine des Lacs, 5 km E of Grand Lac, hand netted [<named-content xmlns:xlink="http://www.w3.org/1999/xlink" content-type="dwc:verbatimCoordinates" xlink:type="simple"><named-content content-type="geo-json" specific-use="{&#34;type&#34;:&#34;Point&#34;,&#34;coordinates&#34;:[166.967000,-22.267000]}" id="NCID0EHOBG" xlink:type="simple">-22.267, 166.967</named-content></named-content>], 300 m, 22–25.I.1984, M. Pogue, M. Epstein (MEI030164, <abbrev xmlns:xlink="http://www.w3.org/1999/xlink" content-type="institution" xlink:title="Muséum national d’Histoire naturelle, Paris, Île-de-France, France" id="ABBRID0EMOBG" xlink:type="simple">MNHN</abbrev>).</p><p><bold><italic>Paratypes</italic></bold>. New Caledonia: Province Sud: 1 male, 2 females, Plaine des Lacs, 5 km E of Grand Lac, black light (UV) [<named-content xmlns:xlink="http://www.w3.org/1999/xlink" content-type="dwc:verbatimCoordinates" xlink:type="simple"><named-content content-type="geo-json" specific-use="{&#34;type&#34;:&#34;Point&#34;,&#34;coordinates&#34;:[166.967000,-22.267000]}" id="NCID0E2OBG" xlink:type="simple">-22.267, 166.967</named-content></named-content>], 300 m, 22–25.I.1984, M. Pogue, M. Epstein (MEI030165, 03173–4, <named-content xmlns:xlink="http://www.w3.org/1999/xlink" content-type="dwc:institutional_code" xlink:type="simple">UMSP</named-content>); 4 males, 3 females, Plaine des Lacs, 5 km E of Grand Lac, hand netted [<named-content xmlns:xlink="http://www.w3.org/1999/xlink" content-type="dwc:verbatimCoordinates" xlink:type="simple"><named-content content-type="geo-json" specific-use="{&#34;type&#34;:&#34;Point&#34;,&#34;coordinates&#34;:[166.967000,-22.267000]}" id="NCID0EIPBG" xlink:type="simple">-22.267, 166.967</named-content></named-content>], 300 m, 22–25.I.1984, M. Pogue, M. Epstein, male, (MEI030161–3, 030166, 030175–7, <named-content xmlns:xlink="http://www.w3.org/1999/xlink" content-type="dwc:institutional_code" xlink:type="simple">FSCA</named-content>, CASC); 1 female, Mt. Koghis, Malaise trap in forest [<named-content xmlns:xlink="http://www.w3.org/1999/xlink" content-type="dwc:verbatimCoordinates" xlink:type="simple"><named-content content-type="geo-json" specific-use="{&#34;type&#34;:&#34;Point&#34;,&#34;coordinates&#34;:[166.533000,-22.167000]}" id="NCID0EVPBG" xlink:type="simple">-22.167, 166.533</named-content></named-content>], 600 m, 2–5.XII.2001, T. Pape, B. Viklund (MEI135023, <named-content xmlns:xlink="http://www.w3.org/1999/xlink" content-type="dwc:institutional_code" xlink:type="simple">NHRS</named-content>); 1 male, Rivière des Pirogues black light (UV) [approximated as <named-content xmlns:xlink="http://www.w3.org/1999/xlink" content-type="dwc:verbatimCoordinates" xlink:type="simple"><named-content content-type="geo-json" specific-use="{&#34;type&#34;:&#34;Point&#34;,&#34;coordinates&#34;:[166.687000,-22.275000]}" id="NCID0ECQBG" xlink:type="simple">-22.275, 166.687</named-content></named-content>], 7–9.II.1984, M. Pogue, M. Epstein (MEI030167, <named-content xmlns:xlink="http://www.w3.org/1999/xlink" content-type="dwc:institutional_code" xlink:type="simple">UMSP</named-content>); 2 males, 4 females, Rivière Bleue Provincial Park, 25.8 km Rivière Bleue Road, Malaise trap across forest path [<named-content xmlns:xlink="http://www.w3.org/1999/xlink" content-type="dwc:verbatimCoordinates" xlink:type="simple"><named-content content-type="geo-json" specific-use="{&#34;type&#34;:&#34;Point&#34;,&#34;coordinates&#34;:[166.658000,-22.117000]}" id="NCID0EPQBG" xlink:type="simple">-22.117, 166.658</named-content></named-content>], 213 m, various dates: 5–28.XI.1992, D.W. Webb, E.I. &amp; M. Schlinger (MEI030158–9, 030170–2, <abbrev xmlns:xlink="http://www.w3.org/1999/xlink" content-type="institution" xlink:title="California Food and Agricultural Department, Sacramento, California, USA" id="ABBRID0EUQBG" xlink:type="simple">CSCA</abbrev>); 1 male, Rivière Bleue Provincial Park, Rivière Bleue Road, Malaise trap across forest path [<named-content xmlns:xlink="http://www.w3.org/1999/xlink" content-type="dwc:verbatimCoordinates" xlink:type="simple"><named-content content-type="geo-json" specific-use="{&#34;type&#34;:&#34;Point&#34;,&#34;coordinates&#34;:[166.658000,-22.117000]}" id="NCID0E3QBG" xlink:type="simple">-22.117, 166.658</named-content></named-content>], 290 m, 5–16.XI.1992, D.W. Webb, male, (MEI030160, <abbrev xmlns:xlink="http://www.w3.org/1999/xlink" content-type="institution" xlink:title="California Food and Agricultural Department, Sacramento, California, USA" id="ABBRID0EBRBG" xlink:type="simple">CSCA</abbrev>); 1 female, 17 km NNE Nouméa, Mt. Koghis, [Koghis stream waterfall] Malaise trap in tropical forest [<named-content xmlns:xlink="http://www.w3.org/1999/xlink" content-type="dwc:verbatimCoordinates" xlink:type="simple"><named-content content-type="geo-json" specific-use="{&#34;type&#34;:&#34;Point&#34;,&#34;coordinates&#34;:[166.512000,-22.171000]}" id="NCID0EJRBG" xlink:type="simple">-22.171, 166.512</named-content></named-content>], 500 m, 21–29.XI.1992, D.W. Webb, (MEI030169, <abbrev xmlns:xlink="http://www.w3.org/1999/xlink" content-type="institution" xlink:title="California Food and Agricultural Department, Sacramento, California, USA" id="ABBRID0EORBG" xlink:type="simple">CSCA</abbrev>).</p></tp:treatment-sec><tp:treatment-sec><!--Section generated to contain objects referenced in tp:taxon-treatment.--><fig id="F5" position="float" orientation="portrait"><object-id xmlns:xlink="http://www.w3.org/1999/xlink" content-type="doi" xlink:type="simple">10.3897/zookeys.984.53587.figure5</object-id><object-id xmlns:xlink="http://www.w3.org/1999/xlink" content-type="arpha" xlink:type="simple">DFD50049-D1D1-5F24-ABD8-288D70BA7CB3</object-id><label>Figure 5.</label><caption><p>Lateral view of antennae of <italic><tp:taxon-name><tp:taxon-name-part taxon-name-part-type="genus" reg="Calophytus">Calophytus</tp:taxon-name-part></tp:taxon-name></italic> gen. nov. <bold>A</bold><italic><tp:taxon-name><tp:taxon-name-part taxon-name-part-type="genus" reg="Calophytus">C.</tp:taxon-name-part> <tp:taxon-name-part taxon-name-part-type="species" reg="chazeaui">chazeaui</tp:taxon-name-part></tp:taxon-name></italic> sp. nov. <bold>B</bold><italic><tp:taxon-name><tp:taxon-name-part taxon-name-part-type="genus" reg="Calophytus">C.</tp:taxon-name-part> <tp:taxon-name-part taxon-name-part-type="species" reg="grandiosus">grandiosus</tp:taxon-name-part></tp:taxon-name></italic> sp. nov. <bold>C</bold><italic><tp:taxon-name><tp:taxon-name-part taxon-name-part-type="genus" reg="Calophytus">C.</tp:taxon-name-part> <tp:taxon-name-part taxon-name-part-type="species" reg="schlingeri">schlingeri</tp:taxon-name-part></tp:taxon-name></italic> sp. nov. <bold>D</bold><italic><tp:taxon-name><tp:taxon-name-part taxon-name-part-type="genus" reg="Calophytus">C.</tp:taxon-name-part> <tp:taxon-name-part taxon-name-part-type="species" reg="matilei">matilei</tp:taxon-name-part></tp:taxon-name></italic> sp. nov. <bold>E</bold><italic><tp:taxon-name><tp:taxon-name-part taxon-name-part-type="genus" reg="Calophytus">C.</tp:taxon-name-part> <tp:taxon-name-part taxon-name-part-type="species" reg="webbi">webbi</tp:taxon-name-part></tp:taxon-name></italic> sp. nov. (figures not to scale) (drawings by J. Marie Metz).</p></caption><graphic xmlns:xlink="http://www.w3.org/1999/xlink" xlink:href="zookeys-984-083-g011.jpg" position="float" orientation="portrait" xlink:type="simple" id="oo_471321.jpg"><uri content-type="original_file" xlink:type="simple">https://binary.pensoft.net/fig/471321</uri></graphic></fig><fig id="F6" position="float" orientation="portrait"><object-id xmlns:xlink="http://www.w3.org/1999/xlink" content-type="doi" xlink:type="simple">10.3897/zookeys.984.53587.figure6</object-id><object-id xmlns:xlink="http://www.w3.org/1999/xlink" content-type="arpha" xlink:type="simple">8E980967-686F-5350-BEB9-8C2681A3E8F9</object-id><label>Figure 6.</label><caption><p>Scutum and scutellum of <italic><tp:taxon-name><tp:taxon-name-part taxon-name-part-type="genus" reg="Calophytus">Calophytus</tp:taxon-name-part></tp:taxon-name></italic> gen. nov. and <italic><tp:taxon-name><tp:taxon-name-part taxon-name-part-type="genus" reg="Jeanchazeauia">Jeanchazeauia</tp:taxon-name-part></tp:taxon-name></italic> gen. nov. <bold>A</bold><italic><tp:taxon-name><tp:taxon-name-part taxon-name-part-type="genus" reg="Calophytus">C.</tp:taxon-name-part> <tp:taxon-name-part taxon-name-part-type="species" reg="schlingeri">schlingeri</tp:taxon-name-part></tp:taxon-name></italic> sp. nov. <bold>B</bold><italic><tp:taxon-name><tp:taxon-name-part taxon-name-part-type="genus" reg="Calophytus">C.</tp:taxon-name-part> <tp:taxon-name-part taxon-name-part-type="species" reg="grandiosus">grandiosus</tp:taxon-name-part></tp:taxon-name></italic> sp. nov. <bold>C</bold><italic><tp:taxon-name><tp:taxon-name-part taxon-name-part-type="genus" reg="Calophytus">C.</tp:taxon-name-part> <tp:taxon-name-part taxon-name-part-type="species" reg="matilei">matilei</tp:taxon-name-part></tp:taxon-name></italic> sp. nov. <bold>D</bold><italic><tp:taxon-name><tp:taxon-name-part taxon-name-part-type="genus" reg="Calophytus">C.</tp:taxon-name-part> <tp:taxon-name-part taxon-name-part-type="species" reg="webbi">webbi</tp:taxon-name-part></tp:taxon-name></italic> sp. nov. <bold>E</bold><italic><tp:taxon-name><tp:taxon-name-part taxon-name-part-type="genus" reg="Jeanchazeauia">J.</tp:taxon-name-part> <tp:taxon-name-part taxon-name-part-type="species" reg="nubilosus">nubilosus</tp:taxon-name-part></tp:taxon-name></italic> sp. nov. (figures not to scale) (drawings by J. Marie Metz).</p></caption><graphic xmlns:xlink="http://www.w3.org/1999/xlink" xlink:href="zookeys-984-083-g012.jpg" position="float" orientation="portrait" xlink:type="simple" id="oo_471322.jpg"><uri content-type="original_file" xlink:type="simple">https://binary.pensoft.net/fig/471322</uri></graphic></fig><fig id="F7" position="float" orientation="portrait"><object-id xmlns:xlink="http://www.w3.org/1999/xlink" content-type="doi" xlink:type="simple">10.3897/zookeys.984.53587.figure7</object-id><object-id xmlns:xlink="http://www.w3.org/1999/xlink" content-type="arpha" xlink:type="simple">D9FE9D3D-28ED-5417-B906-1F9518A92BAC</object-id><label>Figure 7.</label><caption><p>Wings of <italic><tp:taxon-name><tp:taxon-name-part taxon-name-part-type="genus" reg="Calophytus">Calophytus</tp:taxon-name-part></tp:taxon-name></italic> gen. nov. and <italic><tp:taxon-name><tp:taxon-name-part taxon-name-part-type="genus" reg="Jeanchazeauia">Jeanchazeauia</tp:taxon-name-part></tp:taxon-name></italic> gen. nov. <bold>A</bold><italic><tp:taxon-name><tp:taxon-name-part taxon-name-part-type="genus" reg="Calophytus">C.</tp:taxon-name-part> <tp:taxon-name-part taxon-name-part-type="species" reg="chazeaui">chazeaui</tp:taxon-name-part></tp:taxon-name></italic> sp. nov. <bold>B</bold><italic><tp:taxon-name><tp:taxon-name-part taxon-name-part-type="genus" reg="Calophytus">C.</tp:taxon-name-part> <tp:taxon-name-part taxon-name-part-type="species" reg="schlingeri">schlingeri</tp:taxon-name-part></tp:taxon-name></italic> sp. nov. <bold>C</bold><italic><tp:taxon-name><tp:taxon-name-part taxon-name-part-type="genus" reg="Calophytus">C.</tp:taxon-name-part> <tp:taxon-name-part taxon-name-part-type="species" reg="grandiosus">grandiosus</tp:taxon-name-part></tp:taxon-name></italic> sp. nov. <bold>D</bold><italic><tp:taxon-name><tp:taxon-name-part taxon-name-part-type="genus" reg="Calophytus">C.</tp:taxon-name-part> <tp:taxon-name-part taxon-name-part-type="species" reg="matilei">matilei</tp:taxon-name-part></tp:taxon-name></italic> sp. nov. <bold>E</bold><italic><tp:taxon-name><tp:taxon-name-part taxon-name-part-type="genus" reg="Calophytus">C.</tp:taxon-name-part> <tp:taxon-name-part taxon-name-part-type="species" reg="webbi">webbi</tp:taxon-name-part></tp:taxon-name></italic> sp. nov. <bold>F</bold><italic><tp:taxon-name><tp:taxon-name-part taxon-name-part-type="genus" reg="Calophytus">C.</tp:taxon-name-part> <tp:taxon-name-part taxon-name-part-type="species" reg="monteithi">monteithi</tp:taxon-name-part></tp:taxon-name></italic> sp. nov. <bold>G</bold><italic><tp:taxon-name><tp:taxon-name-part taxon-name-part-type="genus" reg="Jeanchazeauia">J.</tp:taxon-name-part> <tp:taxon-name-part taxon-name-part-type="species" reg="amoa">amoa</tp:taxon-name-part></tp:taxon-name></italic> sp. nov. <bold>H</bold><italic><tp:taxon-name><tp:taxon-name-part taxon-name-part-type="genus" reg="Jeanchazeauia">J.</tp:taxon-name-part> <tp:taxon-name-part taxon-name-part-type="species" reg="nubilosus">nubilosus</tp:taxon-name-part></tp:taxon-name></italic> sp. nov. (female) (figures not to scale).</p></caption><graphic xmlns:xlink="http://www.w3.org/1999/xlink" xlink:href="zookeys-984-083-g003.jpg" position="float" orientation="portrait" xlink:type="simple" id="oo_471313.jpg"><uri content-type="original_file" xlink:type="simple">https://binary.pensoft.net/fig/471313</uri></graphic></fig><fig id="F16" position="float" orientation="portrait"><object-id xmlns:xlink="http://www.w3.org/1999/xlink" content-type="doi" xlink:type="simple">10.3897/zookeys.984.53587.figure16</object-id><object-id xmlns:xlink="http://www.w3.org/1999/xlink" content-type="arpha" xlink:type="simple">C6F6E02F-E2D0-5F88-9602-F723FA9BD61F</object-id><label>Figure 16.</label><caption><p><italic><tp:taxon-name><tp:taxon-name-part taxon-name-part-type="genus" reg="Calophytus">Calophytus</tp:taxon-name-part> <tp:taxon-name-part taxon-name-part-type="species" reg="schlingeri">schlingeri</tp:taxon-name-part></tp:taxon-name></italic> sp. nov. <bold>A</bold> adult male (MEI030158), anterolateral view <bold>B</bold> same, oblique view <bold>C</bold> adult female (MEI030172), lateral view <bold>D</bold> same, oblique view. Body length: male: 8.6 mm; female: 9.8 mm.</p></caption><graphic xmlns:xlink="http://www.w3.org/1999/xlink" xlink:href="zookeys-984-083-g016.jpg" position="float" orientation="portrait" xlink:type="simple" id="oo_471326.jpg"><uri content-type="original_file" xlink:type="simple">https://binary.pensoft.net/fig/471326</uri></graphic></fig><fig id="F17" position="float" orientation="portrait"><object-id xmlns:xlink="http://www.w3.org/1999/xlink" content-type="doi" xlink:type="simple">10.3897/zookeys.984.53587.figure17</object-id><object-id xmlns:xlink="http://www.w3.org/1999/xlink" content-type="arpha" xlink:type="simple">0A987595-7FD9-5D44-8FE2-34F8E77E9BDB</object-id><label>Figure 17.</label><caption><p><italic><tp:taxon-name><tp:taxon-name-part taxon-name-part-type="genus" reg="Calophytus">Calophytus</tp:taxon-name-part> <tp:taxon-name-part taxon-name-part-type="species" reg="schlingeri">schlingeri</tp:taxon-name-part></tp:taxon-name></italic> sp. nov., cleared male genitalia <bold>A</bold> epandrium <bold>B</bold> gonocoxites and aedeagus, ventral view <bold>C</bold> aedeagus, dorsal view <bold>D</bold> gonocoxites, ventral view. Scale bar: 0.2 mm.</p></caption><graphic xmlns:xlink="http://www.w3.org/1999/xlink" xlink:href="zookeys-984-083-g017.jpg" position="float" orientation="portrait" xlink:type="simple" id="oo_471327.jpg"><uri content-type="original_file" xlink:type="simple">https://binary.pensoft.net/fig/471327</uri></graphic></fig><fig id="F18" position="float" orientation="portrait"><object-id xmlns:xlink="http://www.w3.org/1999/xlink" content-type="doi" xlink:type="simple">10.3897/zookeys.984.53587.figure18</object-id><object-id xmlns:xlink="http://www.w3.org/1999/xlink" content-type="arpha" xlink:type="simple">ECADDA32-EF95-5CB8-AFC6-380B7435D311</object-id><label>Figure 18.</label><caption><p><italic><tp:taxon-name><tp:taxon-name-part taxon-name-part-type="genus" reg="Calophytus">Calophytus</tp:taxon-name-part> <tp:taxon-name-part taxon-name-part-type="species" reg="schlingeri">schlingeri</tp:taxon-name-part></tp:taxon-name></italic> sp. nov., genitalia <bold>A</bold> epandrium <bold>B</bold> gonocoxites, ventral view <bold>C</bold> same, lateral view <bold>D</bold> aedeagus, lateral view <bold>E</bold> same, dorsal view <bold>F</bold> female genitalia, lateral view, internal structures shown. Scale line: 0.2 mm. Abbreviations: <italic>ag</italic>, accessory gland; <italic>d</italic>, distiphallus; <italic>da</italic>, dorsal apodeme of parameral sheath; <italic>ea</italic>, ejaculatory apodeme; <italic>c</italic>, cercus; <italic>A1</italic>, primary acanthophorite spines; <italic>A2</italic> secondary acanthophorite spines; <italic>ga</italic>, gonocoxal apodeme; <italic>gs</italic>, gonostylus; <italic><abbrev xmlns:xlink="http://www.w3.org/1999/xlink" xlink:title="inner gonocoxal process" id="ABBRID0E5DBI" xlink:type="simple">igp</abbrev></italic>, inner gonocoxal process (articulated); <italic>lea</italic>, lateral ejaculatory apodeme; <italic>ogp</italic>, outer gonocoxal process; <italic>s8</italic>, sternite VIII; <italic>s10</italic>, sternite X; <italic>s</italic>, spermatheca; <italic>ss</italic>, spermathecal sac; <italic>ssd</italic>, spermathecal sac duct; <italic>sd</italic>, spermathecal duct; <italic>vl</italic>, ventral lobe.</p></caption><graphic xmlns:xlink="http://www.w3.org/1999/xlink" xlink:href="zookeys-984-083-g018.jpg" position="float" orientation="portrait" xlink:type="simple" id="oo_471328.jpg"><uri content-type="original_file" xlink:type="simple">https://binary.pensoft.net/fig/471328</uri></graphic></fig><fig id="F22" position="float" orientation="portrait"><object-id xmlns:xlink="http://www.w3.org/1999/xlink" content-type="doi" xlink:type="simple">10.3897/zookeys.984.53587.figure22</object-id><object-id xmlns:xlink="http://www.w3.org/1999/xlink" content-type="arpha" xlink:type="simple">4CA206F3-BCEC-5B4A-8E8F-26567E01DB32</object-id><label>Figure 22.</label><caption><p>Distribution of <italic><tp:taxon-name><tp:taxon-name-part taxon-name-part-type="genus" reg="Calophytus">Calophytus</tp:taxon-name-part></tp:taxon-name></italic> spp. collecting records throughout New Caledonia. Provinces are labelled and ecoregions delineated by colour.</p></caption><graphic xmlns:xlink="http://www.w3.org/1999/xlink" xlink:href="zookeys-984-083-g022.jpg" position="float" orientation="portrait" xlink:type="simple" id="oo_471332.jpg"><uri content-type="original_file" xlink:type="simple">https://binary.pensoft.net/fig/471332</uri></graphic></fig><fig id="F23" position="float" orientation="portrait"><object-id xmlns:xlink="http://www.w3.org/1999/xlink" content-type="doi" xlink:type="simple">10.3897/zookeys.984.53587.figure23</object-id><object-id xmlns:xlink="http://www.w3.org/1999/xlink" content-type="arpha" xlink:type="simple">97C0529A-B3F0-5C33-91CE-4FE9B0FBF4FA</object-id><label>Figure 23.</label><caption><p>Female abdominal tergites VI–VIII <bold>A</bold><italic><tp:taxon-name><tp:taxon-name-part taxon-name-part-type="genus" reg="Calophytus">Calophytus</tp:taxon-name-part> <tp:taxon-name-part taxon-name-part-type="species" reg="schlingeri">schlingeri</tp:taxon-name-part></tp:taxon-name></italic> sp. nov. <bold>B</bold><italic><tp:taxon-name><tp:taxon-name-part taxon-name-part-type="genus" reg="Jeanchazeauia">Jeanchazeauia</tp:taxon-name-part> <tp:taxon-name-part taxon-name-part-type="species" reg="amoa">amoa</tp:taxon-name-part></tp:taxon-name></italic> sp. nov. <bold>C</bold><italic><tp:taxon-name><tp:taxon-name-part taxon-name-part-type="genus" reg="Jeanchazeauia">Jeanchazeauia</tp:taxon-name-part> <tp:taxon-name-part taxon-name-part-type="species" reg="nubilosus">nubilosus</tp:taxon-name-part></tp:taxon-name></italic> sp. nov. <bold>D</bold><italic><tp:taxon-name><tp:taxon-name-part taxon-name-part-type="genus" reg="Jeanchazeauia">Jeanchazeauia</tp:taxon-name-part> <tp:taxon-name-part taxon-name-part-type="species" reg="rufinatus">rufinatus</tp:taxon-name-part></tp:taxon-name></italic> sp. nov. Scale line: 0.2 mm.</p></caption><graphic xmlns:xlink="http://www.w3.org/1999/xlink" xlink:href="zookeys-984-083-g023.jpg" position="float" orientation="portrait" xlink:type="simple" id="oo_471333.jpg"><uri content-type="original_file" xlink:type="simple">https://binary.pensoft.net/fig/471333</uri></graphic></fig><fig id="F31" position="float" orientation="portrait"><object-id xmlns:xlink="http://www.w3.org/1999/xlink" content-type="doi" xlink:type="simple">10.3897/zookeys.984.53587.figure31</object-id><object-id xmlns:xlink="http://www.w3.org/1999/xlink" content-type="arpha" xlink:type="simple">604AD405-29AD-55B3-92D1-EADCB330C026</object-id><label>Figure 31.</label><caption><p>Natural habitats of New Caledonian agapophytine stiletto flies <bold>A</bold> Riviere Bleue Reserve, sclerophyll forest and maquis scrub, habitat of <italic><tp:taxon-name><tp:taxon-name-part taxon-name-part-type="genus" reg="Calophytus">C.</tp:taxon-name-part> <tp:taxon-name-part taxon-name-part-type="species" reg="chazeaui">chazeaui</tp:taxon-name-part></tp:taxon-name></italic> sp. nov., <italic><tp:taxon-name><tp:taxon-name-part taxon-name-part-type="genus" reg="Calophytus">C.</tp:taxon-name-part> <tp:taxon-name-part taxon-name-part-type="species" reg="grandiosus">grandiosus</tp:taxon-name-part></tp:taxon-name></italic> sp. nov., <italic><tp:taxon-name><tp:taxon-name-part taxon-name-part-type="genus" reg="Calophytus">C.</tp:taxon-name-part> <tp:taxon-name-part taxon-name-part-type="species" reg="schlingeri">schlingeri</tp:taxon-name-part></tp:taxon-name></italic> sp. nov., and <italic><tp:taxon-name><tp:taxon-name-part taxon-name-part-type="genus" reg="Jeanchazeauia">J.</tp:taxon-name-part> <tp:taxon-name-part taxon-name-part-type="species" reg="nubilosus">nubilosus</tp:taxon-name-part></tp:taxon-name></italic> sp. nov. <bold>B</bold> Pindai Peninsula, tropical dry forest, habitat of <italic><tp:taxon-name><tp:taxon-name-part taxon-name-part-type="genus" reg="Calophytus">C.</tp:taxon-name-part> <tp:taxon-name-part taxon-name-part-type="species" reg="webbi">webbi</tp:taxon-name-part></tp:taxon-name></italic> sp. nov. <bold>C</bold> Mount Dzumac, rainforest, habitat of <italic><tp:taxon-name><tp:taxon-name-part taxon-name-part-type="genus" reg="Jeanchazeauia">J.</tp:taxon-name-part> <tp:taxon-name-part taxon-name-part-type="species" reg="nubilosus">nubilosus</tp:taxon-name-part></tp:taxon-name></italic> sp. nov. <bold>D</bold> Mount Dore, rainforest and dry sclerophyll forest <bold>E</bold> Mount Dore, Malaise trap in flyway (photographs by Michael E. Irwin).</p></caption><graphic xmlns:xlink="http://www.w3.org/1999/xlink" xlink:href="zookeys-984-083-g031.jpg" position="float" orientation="portrait" xlink:type="simple" id="oo_471341.jpg"><uri content-type="original_file" xlink:type="simple">https://binary.pensoft.net/fig/471341</uri></graphic></fig></tp:treatment-sec><ref-list><ref id="B18"><mixed-citation xmlns:xlink="http://www.w3.org/1999/xlink" xlink:type="simple"><person-group><name name-style="western"><surname>Winterton</surname><given-names>SL</given-names></name><name name-style="western"><surname>Hardy</surname><given-names>NB</given-names></name><name name-style="western"><surname>Gaimari</surname><given-names>SD</given-names></name><name name-style="western"><surname>Hauser</surname><given-names>M</given-names></name><name name-style="western"><surname>Hill</surname><given-names>HN</given-names></name><name name-style="western"><surname>Holston</surname><given-names>KC</given-names></name><name name-style="western"><surname>Irwin</surname><given-names>ME</given-names></name><name name-style="western"><surname>Lambkin</surname><given-names>CL</given-names></name><name name-style="western"><surname>Metz</surname><given-names>MA</given-names></name><name name-style="western"><surname>Turco</surname><given-names>F</given-names></name><name name-style="western"><surname>Webb</surname><given-names>D</given-names></name><name name-style="western"><surname>Yang</surname><given-names>L</given-names></name><name name-style="western"><surname>Yeates</surname><given-names>DK</given-names></name><name name-style="western"><surname>Wiegmann</surname><given-names>BM</given-names></name></person-group> (<year>2016</year>) <article-title>The phylogeny of stiletto flies (<tp:taxon-name><tp:taxon-name-part taxon-name-part-type="order">Diptera</tp:taxon-name-part></tp:taxon-name>: <tp:taxon-name><tp:taxon-name-part taxon-name-part-type="genus">Therevidae</tp:taxon-name-part></tp:taxon-name>).</article-title><source>Systematic Entomology</source><volume>41</volume>: <fpage>144</fpage>–<lpage>161</lpage>. <ext-link xlink:type="simple" ext-link-type="doi" xlink:href="10.1111/syen.12147">https://doi.org/10.1111/syen.12147</ext-link></mixed-citation></ref></ref-list></tp:taxon-treatment>
