# Supplementary material for: New stiletto flies from New Caledonia (Therevidae, Agapophytinae)
Source: Zookeys. 2020 Nov 4;984:83–132. doi: 10.3897/zookeys.984.53587 (PMC7658186; doi:10.3897/zookeys.984.53587)
Supplement: XML Treatment for Calophytus webbi [file zookeys.984.53587-treatment7.xml]

<!DOCTYPE tp:taxon-treatment
  PUBLIC "-//TaxonX//DTD Taxonomic Treatment Publishing DTD v0 20100105//EN" "tax-treatment-NSO.dtd">
<tp:taxon-treatment xmlns:tp="http://www.plazi.org/taxpub"><tp:treatment-meta><kwd-group><label>Taxon classification</label><kwd><named-content xmlns:xlink="http://www.w3.org/1999/xlink" content-type="kingdom">Animalia</named-content></kwd><kwd><named-content xmlns:xlink="http://www.w3.org/1999/xlink" content-type="order">Therevidae</named-content></kwd><kwd><named-content xmlns:xlink="http://www.w3.org/1999/xlink" content-type="family">Agapophytinae</named-content></kwd></kwd-group><mixed-citation publication-type="journal"><person-group><name><surname>Irwin</surname><given-names>Michael E.</given-names></name><name><surname>Winterton</surname><given-names>Shaun L.</given-names></name><name><surname>Metz</surname><given-names>Mark A.</given-names></name></person-group><article-title>New stiletto flies from New Caledonia (<tp:taxon-name><tp:taxon-name-part taxon-name-part-type="genus" reg="Therevidae">Therevidae</tp:taxon-name-part></tp:taxon-name>, <tp:taxon-name><tp:taxon-name-part taxon-name-part-type="subfamily">Agapophytinae</tp:taxon-name-part></tp:taxon-name>)</article-title><source>Zookeys</source><day>04</day><month>11</month><year>2020</year><volume>984</volume><fpage>83</fpage><lpage>132</lpage><pub-id pub-id-type="doi">10.3897/zookeys.984.53587</pub-id></mixed-citation></tp:treatment-meta><tp:nomenclature><tp:taxon-name><object-id xmlns:xlink="http://www.w3.org/1999/xlink" content-type="arpha" xlink:type="simple">D56A0CCF-55BB-5AAC-B209-1BD6B218FF94</object-id>
              <tp:taxon-name-part taxon-name-part-type="genus" reg="Calophytus">Calophytus</tp:taxon-name-part>
              <tp:taxon-name-part taxon-name-part-type="species" reg="webbi">webbi</tp:taxon-name-part>
              <object-id xmlns:xlink="http://www.w3.org/1999/xlink" content-type="zoobank" xlink:type="simple">http://zoobank.org/9CD4647C-D573-4A06-B7A2-DB2E3EED144C</object-id>
            </tp:taxon-name><tp:taxon-status xmlns:xlink="http://www.w3.org/1999/xlink" xlink:type="simple">sp. nov.</tp:taxon-status><xref ref-type="fig" rid="F5">Figs 5E</xref><xref ref-type="fig" rid="F6">, 6D</xref><xref ref-type="fig" rid="F7">, 7E</xref><xref ref-type="fig" rid="F8">, 8B</xref><xref ref-type="fig" rid="F19">, 19</xref><xref ref-type="fig" rid="F20">, 20</xref><xref ref-type="fig" rid="F21">, 21</xref><xref ref-type="fig" rid="F22">, 22</xref><xref ref-type="fig" rid="F31">, 31B</xref></tp:nomenclature><tp:treatment-sec sec-type="diagnosis" id="SECID0E6TBG"><title>Diagnosis.</title><p>Flagellum longer than scape; single row of black postocular macrosetae dorsally; body predominantly yellow; wing mostly hyaline, dark apically; scutellum overlain with sparse silver pubescence; abdomen yellow, tergites brown posteriorly; legs yellow, tarsi brownish; male abdomen lacking silver pubescence.</p></tp:treatment-sec><tp:treatment-sec sec-type="description" id="SECID0EEUBG"><title>Description.</title><p>Length 5.5–8.1 mm. <italic>Head</italic>. Glossy black, yellow around base of antenna. Frons glossy, smooth, slightly raised around base of antennae; eyes separated by 3× width of median ocellus in both sexes. Occiput black with silver pubescence laterally and ventrally, admixed with pale setae laterally and onto gena; single row of black to orange postocular macrosetae in both sexes. Parafacial dark, yellowish laterally, overlain with silver pubescence along eye margin; posterior oral margin yellow, not pubescent. Scape 3/4 of head length, dark yellow, brown suffusion apically. Basal flagellomere 2.5× length of scape, cylindrical, abruptly tapering to a blunt point apically, densely covered with brown pubescence. Second flagellomere subapical, subequal in length to third flagellomere; style small, spiculate. Palpus cylindrical, apex slightly capitate. Mouthparts yellow with pale setal pile, yellow on labium, black on labellum. <italic>Thorax</italic>. Yellow; scutum with dark dorsocentral stripes, narrow anteriorly, thickening posteriorly and merging medially into a single stripe before posterior margin, brownish suffusion sometimes posteriorly on scutum; scutellum brown dorsally; posterodorsal katepisternum, metanepisternum, metepimeron, and metakatepisternum overlain with silver pubescence; sparse silver pubescent on posterior scutum and scutellum; macrosetae black (<abbrev xmlns:xlink="http://www.w3.org/1999/xlink" xlink:title="notopleural" id="ABBRID0EOUBG" xlink:type="simple">np</abbrev>: 1, <abbrev xmlns:xlink="http://www.w3.org/1999/xlink" xlink:title="supra alar" id="ABBRID0ESUBG" xlink:type="simple">sa</abbrev>: 1, <abbrev xmlns:xlink="http://www.w3.org/1999/xlink" xlink:title="post alar" id="ABBRID0EWUBG" xlink:type="simple">pa</abbrev>: 1, <abbrev xmlns:xlink="http://www.w3.org/1999/xlink" xlink:title="dorsocentral" id="ABBRID0E1UBG" xlink:type="simple">dc</abbrev>: 0, <abbrev xmlns:xlink="http://www.w3.org/1999/xlink" xlink:title="scutellar" id="ABBRID0E5UBG" xlink:type="simple">sc</abbrev>: 1); scutum, katatergite, lateral postpronotum, postpronotal lobe, cervical sclerite, proepisternum, and lateral prosternum with short, yellow setae. <italic>Legs</italic>. Yellow except with small black spot ventrally at union of femora and trochanters; foretarsus light brown; sparsely pubescent, dorsal part of hind coxa silver pubescent; legs with short, yellowish, setae, except foretarsus with brown setae. Forecoxa with some longer, gold, filiform setae anteriorly. Forecoxa with two macrosetae; mid- and hind coxae with three anteroventral macrosetae. <italic>Wing</italic>. Membrane mostly hyaline; costal, subcostal, pterostigma and adjacent r cells, and entire wing apex light brown infuscation; membrane with extensive areas bare of microtrichia. Venation brown with dark microtrichia along veins, m<sub>3</sub> widely open at wing margin. Haltere stalk yellow, knob light brown. <italic>Abdomen</italic>. Yellow, posterior and lateral margins of tergites II–VII brown, terminal segments darker; glossy, not pubescent and male lacking silver pubescence; sparse fine pale setae; medial setae darker, especially on terminal segments. <italic>Genitalia</italic>. Male: tergite VIII anterior margin slightly emarginate; laterally with brown setae. Cercus relatively narrow, rounded posteriorly. Sternite VIII quadrate, wider posteriorly; posterior 1/6 with brown setae. Epandrium yellow basolaterally and at extreme posterolateral margin, otherwise brown; brown setae sparsely distributed; subepandrial sclerite narrow, 1/3 width of epandrium, partially sclerotised, lateral margins more strongly so. Gonocoxites yellow-brown, elongate dark setae sparsely distributed, except lacking setae ventromedially; outer gonocoxal process sub-triangular; aedeagus with ejaculatory apodeme sub-cylindrical; inner gonocoxal process narrow; dorsal apodeme of parameral sheath ‘T’-shaped, ventral apodeme forked; lateral ejaculatory apodeme band-like with small outer process. Female: acanthophorite and acanthophorite spines yellow-brown. Tergite VIII wider than long, with a narrow anteromedial projection, posterior margin slightly emarginated. Sternite VIII gold; long, brown, setae sparsely distributed, bare laterally and more dense on posterior lobes. Median lobe of tergite IX reduced, very short. Sternite X quadrangular with short, brown setae. Spermathecal duct 5× furcal length. Spermathecal sac duct 3.5× furcal length; spermathecal sac ovoid, longer than wide; 0.5× length of spermathecal sac duct.</p></tp:treatment-sec><tp:treatment-sec sec-type="etymology" id="SECID0EMVBG"><title>Etymology.</title><p>This species is named after the late Dr Donald W. Webb, who was a member of several of the expeditions to New Caledonia and was one of the collectors of this species.</p></tp:treatment-sec><tp:treatment-sec sec-type="comments" id="SECID0ERVBG"><title>Comments.</title><p><italic><tp:taxon-name><tp:taxon-name-part taxon-name-part-type="genus" reg="Calophytus">Calophytus</tp:taxon-name-part> <tp:taxon-name-part taxon-name-part-type="species" reg="webbi">webbi</tp:taxon-name-part></tp:taxon-name></italic> sp. nov. is a relatively diminutive, bright yellow species with distinctive antennae that readily distinguishes it from all other <italic><tp:taxon-name><tp:taxon-name-part taxon-name-part-type="genus" reg="Calophytus">Calophytus</tp:taxon-name-part></tp:taxon-name></italic> species (Figs <xref ref-type="fig" rid="F5">5E</xref>, <xref ref-type="fig" rid="F19">19</xref>, <xref ref-type="fig" rid="F20">20</xref>). This species appears endemic to the tropical dry forest of the Pindai Peninsula (Fig. <xref ref-type="fig" rid="F31">31B</xref>) on the west coast of the Northern Province (Fig. <xref ref-type="fig" rid="F22">22</xref>); it is only known from a series of specimens collected from two localities on this peninsula. Genbank sequences for this species (see <xref ref-type="bibr" rid="B18">Winterton et al. 2016</xref>: table S1): <ext-link xmlns:xlink="http://www.w3.org/1999/xlink" ext-link-type="gen" xlink:href="KT290080" xlink:type="simple">KT290080</ext-link> (16S rDNA), <ext-link xmlns:xlink="http://www.w3.org/1999/xlink" ext-link-type="gen" xlink:href="KM885002" xlink:type="simple">KM885002</ext-link> (28S rDNA), <ext-link xmlns:xlink="http://www.w3.org/1999/xlink" ext-link-type="gen" xlink:href="KM879120" xlink:type="simple">KM879120</ext-link> (EF1a); <ext-link xmlns:xlink="http://www.w3.org/1999/xlink" ext-link-type="gen" xlink:href="KT306930" xlink:type="simple">KT306930</ext-link> (CAD) (not <ext-link xmlns:xlink="http://www.w3.org/1999/xlink" ext-link-type="gen" xlink:href="KT306928" xlink:type="simple">KT306928</ext-link> as reported in <xref ref-type="bibr" rid="B18">Winterton et al. 2016</xref>).</p></tp:treatment-sec><tp:treatment-sec sec-type="material" id="SECID0E5XBG"><title>Specimens examined.</title><p><bold><italic>Holotype</italic></bold> male, New Caledonia: Province Nord: 45 m, Presqu’île de Pindaï, 2.5 km WSW Népouï, Malaise, “<named-content xmlns:xlink="http://www.w3.org/1999/xlink" content-type="dwc:verbatimCoordinates" xlink:type="simple"><named-content content-type="geo-json" specific-use="{&#34;type&#34;:&#34;Point&#34;,&#34;coordinates&#34;:[164.974000,-21.383000]}" id="NCID0EMYBG" xlink:type="simple">21.383°S, 164.974°E</named-content></named-content>” [GPS coordinates apparently erroneous; approximated instead as <named-content xmlns:xlink="http://www.w3.org/1999/xlink" content-type="dwc:verbatimCoordinates" xlink:type="simple"><named-content content-type="geo-json" specific-use="{&#34;type&#34;:&#34;Point&#34;,&#34;coordinates&#34;:[164.960000,-21.330000]}" id="NCID0EUYBG" xlink:type="simple">-21.33, 164.96</named-content></named-content>], 26.XI–4.XII.2000, M.E. Irwin, E.I. Schlinger, D.W. Webb (MEI123356, <abbrev xmlns:xlink="http://www.w3.org/1999/xlink" content-type="institution" xlink:title="Muséum national d’Histoire naturelle, Paris, Île-de-France, France" id="ABBRID0EZYBG" xlink:type="simple">MNHN</abbrev>).</p><p><bold><italic>Paratypes</italic></bold>. New Caledonia: Province Nord: 1 female, Presqu’île de Pindaï, 2.5 km WSW Népouï, Malaise, “<named-content xmlns:xlink="http://www.w3.org/1999/xlink" content-type="dwc:verbatimCoordinates" xlink:type="simple"><named-content content-type="geo-json" specific-use="{&#34;type&#34;:&#34;Point&#34;,&#34;coordinates&#34;:[164.974000,-21.383000]}" id="NCID0EIZBG" xlink:type="simple">21.383°S, 164.974°E</named-content></named-content>” [GPS coordinates apparently erroneous; approximated instead as <named-content xmlns:xlink="http://www.w3.org/1999/xlink" content-type="dwc:verbatimCoordinates" xlink:type="simple"><named-content content-type="geo-json" specific-use="{&#34;type&#34;:&#34;Point&#34;,&#34;coordinates&#34;:[164.960000,-21.330000]}" id="NCID0EQZBG" xlink:type="simple">-21.33, 164.96</named-content></named-content>], 10–17.XI.2000, M.E. Irwin, E.I. Schlinger, D.W. Webb (MEI108224, <abbrev xmlns:xlink="http://www.w3.org/1999/xlink" content-type="institution" xlink:title="California Food and Agricultural Department, Sacramento, California, USA" id="ABBRID0EVZBG" xlink:type="simple">CSCA</abbrev>); 8 males, [Presqu’île de Pindaï], 3 km SW Népouï, Pindai Forest, Malaise trap in costal forest [<named-content xmlns:xlink="http://www.w3.org/1999/xlink" content-type="dwc:verbatimCoordinates" xlink:type="simple"><named-content content-type="geo-json" specific-use="{&#34;type&#34;:&#34;Point&#34;,&#34;coordinates&#34;:[164.964000,-21.350000]}" id="NCID0E4ZBG" xlink:type="simple">-21.35, 164.964</named-content></named-content>], 13–23.XI.1992, D.W. Webb, E.I. &amp; M. Schlinger (MEI030180–7, <abbrev xmlns:xlink="http://www.w3.org/1999/xlink" content-type="institution" xlink:title="California Food and Agricultural Department, Sacramento, California, USA" id="ABBRID0EC1BG" xlink:type="simple">CSCA</abbrev>); 3 males, [Presqu’île de Pindaï] 3 km SW Népouï, Pindai Forest, Malaise trap in coastal forest [<named-content xmlns:xlink="http://www.w3.org/1999/xlink" content-type="dwc:verbatimCoordinates" xlink:type="simple"><named-content content-type="geo-json" specific-use="{&#34;type&#34;:&#34;Point&#34;,&#34;coordinates&#34;:[164.964000,-21.350000]}" id="NCID0EK1BG" xlink:type="simple">-21.35, 164.964</named-content></named-content>], 7–13.XI.1992, D.W. Webb, E.I. Schlinger, M. Schlinger (MEI030178-9, 030188, <abbrev xmlns:xlink="http://www.w3.org/1999/xlink" content-type="institution" xlink:title="California Food and Agricultural Department, Sacramento, California, USA" id="ABBRID0EP1BG" xlink:type="simple">CSCA</abbrev>).</p></tp:treatment-sec><tp:treatment-sec><!--Section generated to contain objects referenced in tp:taxon-treatment.--><fig id="F5" position="float" orientation="portrait"><object-id xmlns:xlink="http://www.w3.org/1999/xlink" content-type="doi" xlink:type="simple">10.3897/zookeys.984.53587.figure5</object-id><object-id xmlns:xlink="http://www.w3.org/1999/xlink" content-type="arpha" xlink:type="simple">DFD50049-D1D1-5F24-ABD8-288D70BA7CB3</object-id><label>Figure 5.</label><caption><p>Lateral view of antennae of <italic><tp:taxon-name><tp:taxon-name-part taxon-name-part-type="genus" reg="Calophytus">Calophytus</tp:taxon-name-part></tp:taxon-name></italic> gen. nov. <bold>A</bold><italic><tp:taxon-name><tp:taxon-name-part taxon-name-part-type="genus" reg="Calophytus">C.</tp:taxon-name-part> <tp:taxon-name-part taxon-name-part-type="species" reg="chazeaui">chazeaui</tp:taxon-name-part></tp:taxon-name></italic> sp. nov. <bold>B</bold><italic><tp:taxon-name><tp:taxon-name-part taxon-name-part-type="genus" reg="Calophytus">C.</tp:taxon-name-part> <tp:taxon-name-part taxon-name-part-type="species" reg="grandiosus">grandiosus</tp:taxon-name-part></tp:taxon-name></italic> sp. nov. <bold>C</bold><italic><tp:taxon-name><tp:taxon-name-part taxon-name-part-type="genus" reg="Calophytus">C.</tp:taxon-name-part> <tp:taxon-name-part taxon-name-part-type="species" reg="schlingeri">schlingeri</tp:taxon-name-part></tp:taxon-name></italic> sp. nov. <bold>D</bold><italic><tp:taxon-name><tp:taxon-name-part taxon-name-part-type="genus" reg="Calophytus">C.</tp:taxon-name-part> <tp:taxon-name-part taxon-name-part-type="species" reg="matilei">matilei</tp:taxon-name-part></tp:taxon-name></italic> sp. nov. <bold>E</bold><italic><tp:taxon-name><tp:taxon-name-part taxon-name-part-type="genus" reg="Calophytus">C.</tp:taxon-name-part> <tp:taxon-name-part taxon-name-part-type="species" reg="webbi">webbi</tp:taxon-name-part></tp:taxon-name></italic> sp. nov. (figures not to scale) (drawings by J. Marie Metz).</p></caption><graphic xmlns:xlink="http://www.w3.org/1999/xlink" xlink:href="zookeys-984-083-g011.jpg" position="float" orientation="portrait" xlink:type="simple" id="oo_471321.jpg"><uri content-type="original_file" xlink:type="simple">https://binary.pensoft.net/fig/471321</uri></graphic></fig><fig id="F6" position="float" orientation="portrait"><object-id xmlns:xlink="http://www.w3.org/1999/xlink" content-type="doi" xlink:type="simple">10.3897/zookeys.984.53587.figure6</object-id><object-id xmlns:xlink="http://www.w3.org/1999/xlink" content-type="arpha" xlink:type="simple">8E980967-686F-5350-BEB9-8C2681A3E8F9</object-id><label>Figure 6.</label><caption><p>Scutum and scutellum of <italic><tp:taxon-name><tp:taxon-name-part taxon-name-part-type="genus" reg="Calophytus">Calophytus</tp:taxon-name-part></tp:taxon-name></italic> gen. nov. and <italic><tp:taxon-name><tp:taxon-name-part taxon-name-part-type="genus" reg="Jeanchazeauia">Jeanchazeauia</tp:taxon-name-part></tp:taxon-name></italic> gen. nov. <bold>A</bold><italic><tp:taxon-name><tp:taxon-name-part taxon-name-part-type="genus" reg="Calophytus">C.</tp:taxon-name-part> <tp:taxon-name-part taxon-name-part-type="species" reg="schlingeri">schlingeri</tp:taxon-name-part></tp:taxon-name></italic> sp. nov. <bold>B</bold><italic><tp:taxon-name><tp:taxon-name-part taxon-name-part-type="genus" reg="Calophytus">C.</tp:taxon-name-part> <tp:taxon-name-part taxon-name-part-type="species" reg="grandiosus">grandiosus</tp:taxon-name-part></tp:taxon-name></italic> sp. nov. <bold>C</bold><italic><tp:taxon-name><tp:taxon-name-part taxon-name-part-type="genus" reg="Calophytus">C.</tp:taxon-name-part> <tp:taxon-name-part taxon-name-part-type="species" reg="matilei">matilei</tp:taxon-name-part></tp:taxon-name></italic> sp. nov. <bold>D</bold><italic><tp:taxon-name><tp:taxon-name-part taxon-name-part-type="genus" reg="Calophytus">C.</tp:taxon-name-part> <tp:taxon-name-part taxon-name-part-type="species" reg="webbi">webbi</tp:taxon-name-part></tp:taxon-name></italic> sp. nov. <bold>E</bold><italic><tp:taxon-name><tp:taxon-name-part taxon-name-part-type="genus" reg="Jeanchazeauia">J.</tp:taxon-name-part> <tp:taxon-name-part taxon-name-part-type="species" reg="nubilosus">nubilosus</tp:taxon-name-part></tp:taxon-name></italic> sp. nov. (figures not to scale) (drawings by J. Marie Metz).</p></caption><graphic xmlns:xlink="http://www.w3.org/1999/xlink" xlink:href="zookeys-984-083-g012.jpg" position="float" orientation="portrait" xlink:type="simple" id="oo_471322.jpg"><uri content-type="original_file" xlink:type="simple">https://binary.pensoft.net/fig/471322</uri></graphic></fig><fig id="F7" position="float" orientation="portrait"><object-id xmlns:xlink="http://www.w3.org/1999/xlink" content-type="doi" xlink:type="simple">10.3897/zookeys.984.53587.figure7</object-id><object-id xmlns:xlink="http://www.w3.org/1999/xlink" content-type="arpha" xlink:type="simple">D9FE9D3D-28ED-5417-B906-1F9518A92BAC</object-id><label>Figure 7.</label><caption><p>Wings of <italic><tp:taxon-name><tp:taxon-name-part taxon-name-part-type="genus" reg="Calophytus">Calophytus</tp:taxon-name-part></tp:taxon-name></italic> gen. nov. and <italic><tp:taxon-name><tp:taxon-name-part taxon-name-part-type="genus" reg="Jeanchazeauia">Jeanchazeauia</tp:taxon-name-part></tp:taxon-name></italic> gen. nov. <bold>A</bold><italic><tp:taxon-name><tp:taxon-name-part taxon-name-part-type="genus" reg="Calophytus">C.</tp:taxon-name-part> <tp:taxon-name-part taxon-name-part-type="species" reg="chazeaui">chazeaui</tp:taxon-name-part></tp:taxon-name></italic> sp. nov. <bold>B</bold><italic><tp:taxon-name><tp:taxon-name-part taxon-name-part-type="genus" reg="Calophytus">C.</tp:taxon-name-part> <tp:taxon-name-part taxon-name-part-type="species" reg="schlingeri">schlingeri</tp:taxon-name-part></tp:taxon-name></italic> sp. nov. <bold>C</bold><italic><tp:taxon-name><tp:taxon-name-part taxon-name-part-type="genus" reg="Calophytus">C.</tp:taxon-name-part> <tp:taxon-name-part taxon-name-part-type="species" reg="grandiosus">grandiosus</tp:taxon-name-part></tp:taxon-name></italic> sp. nov. <bold>D</bold><italic><tp:taxon-name><tp:taxon-name-part taxon-name-part-type="genus" reg="Calophytus">C.</tp:taxon-name-part> <tp:taxon-name-part taxon-name-part-type="species" reg="matilei">matilei</tp:taxon-name-part></tp:taxon-name></italic> sp. nov. <bold>E</bold><italic><tp:taxon-name><tp:taxon-name-part taxon-name-part-type="genus" reg="Calophytus">C.</tp:taxon-name-part> <tp:taxon-name-part taxon-name-part-type="species" reg="webbi">webbi</tp:taxon-name-part></tp:taxon-name></italic> sp. nov. <bold>F</bold><italic><tp:taxon-name><tp:taxon-name-part taxon-name-part-type="genus" reg="Calophytus">C.</tp:taxon-name-part> <tp:taxon-name-part taxon-name-part-type="species" reg="monteithi">monteithi</tp:taxon-name-part></tp:taxon-name></italic> sp. nov. <bold>G</bold><italic><tp:taxon-name><tp:taxon-name-part taxon-name-part-type="genus" reg="Jeanchazeauia">J.</tp:taxon-name-part> <tp:taxon-name-part taxon-name-part-type="species" reg="amoa">amoa</tp:taxon-name-part></tp:taxon-name></italic> sp. nov. <bold>H</bold><italic><tp:taxon-name><tp:taxon-name-part taxon-name-part-type="genus" reg="Jeanchazeauia">J.</tp:taxon-name-part> <tp:taxon-name-part taxon-name-part-type="species" reg="nubilosus">nubilosus</tp:taxon-name-part></tp:taxon-name></italic> sp. nov. (female) (figures not to scale).</p></caption><graphic xmlns:xlink="http://www.w3.org/1999/xlink" xlink:href="zookeys-984-083-g003.jpg" position="float" orientation="portrait" xlink:type="simple" id="oo_471313.jpg"><uri content-type="original_file" xlink:type="simple">https://binary.pensoft.net/fig/471313</uri></graphic></fig><fig id="F8" position="float" orientation="portrait"><object-id xmlns:xlink="http://www.w3.org/1999/xlink" content-type="doi" xlink:type="simple">10.3897/zookeys.984.53587.figure8</object-id><object-id xmlns:xlink="http://www.w3.org/1999/xlink" content-type="arpha" xlink:type="simple">9D1AFE7B-7F55-5D0A-B211-E7F16D62D6FB</object-id><label>Figure 8.</label><caption><p><italic><tp:taxon-name><tp:taxon-name-part taxon-name-part-type="genus" reg="Calophytus">Calophytus</tp:taxon-name-part></tp:taxon-name></italic> spp. Wing detail showing cell <italic>br</italic> bisected with stripe of dark microtrichia along wing fold <bold>A</bold><italic><tp:taxon-name><tp:taxon-name-part taxon-name-part-type="genus" reg="Calophytus">C.</tp:taxon-name-part> <tp:taxon-name-part taxon-name-part-type="species" reg="chazeaui">chazeaui</tp:taxon-name-part></tp:taxon-name></italic> sp. nov. <bold>B</bold><italic><tp:taxon-name><tp:taxon-name-part taxon-name-part-type="genus" reg="Calophytus">C.</tp:taxon-name-part> <tp:taxon-name-part taxon-name-part-type="species" reg="webbi">webbi</tp:taxon-name-part></tp:taxon-name></italic> sp. nov.</p></caption><graphic xmlns:xlink="http://www.w3.org/1999/xlink" xlink:href="zookeys-984-083-g004.jpg" position="float" orientation="portrait" xlink:type="simple" id="oo_471314.jpg"><uri content-type="original_file" xlink:type="simple">https://binary.pensoft.net/fig/471314</uri></graphic></fig><fig id="F19" position="float" orientation="portrait"><object-id xmlns:xlink="http://www.w3.org/1999/xlink" content-type="doi" xlink:type="simple">10.3897/zookeys.984.53587.figure19</object-id><object-id xmlns:xlink="http://www.w3.org/1999/xlink" content-type="arpha" xlink:type="simple">45987155-440D-5EB2-84C8-17D3A7A903BD</object-id><label>Figure 19.</label><caption><p><italic><tp:taxon-name><tp:taxon-name-part taxon-name-part-type="genus" reg="Calophytus">Calophytus</tp:taxon-name-part> <tp:taxon-name-part taxon-name-part-type="species" reg="webbi">webbi</tp:taxon-name-part></tp:taxon-name></italic> sp. nov. <bold>A</bold> adult male (MEI030179), lateral view <bold>B</bold> same, oblique view. Body length: 6.3 mm.</p></caption><graphic xmlns:xlink="http://www.w3.org/1999/xlink" xlink:href="zookeys-984-083-g019.jpg" position="float" orientation="portrait" xlink:type="simple" id="oo_471329.jpg"><uri content-type="original_file" xlink:type="simple">https://binary.pensoft.net/fig/471329</uri></graphic></fig><fig id="F20" position="float" orientation="portrait"><object-id xmlns:xlink="http://www.w3.org/1999/xlink" content-type="doi" xlink:type="simple">10.3897/zookeys.984.53587.figure20</object-id><object-id xmlns:xlink="http://www.w3.org/1999/xlink" content-type="arpha" xlink:type="simple">9875E038-E2FC-5E19-AE8F-231F18703902</object-id><label>Figure 20.</label><caption><p><italic><tp:taxon-name><tp:taxon-name-part taxon-name-part-type="genus" reg="Calophytus">Calophytus</tp:taxon-name-part> <tp:taxon-name-part taxon-name-part-type="species" reg="webbi">webbi</tp:taxon-name-part></tp:taxon-name></italic> sp. nov. adult female head, dorsolateral view.</p></caption><graphic xmlns:xlink="http://www.w3.org/1999/xlink" xlink:href="zookeys-984-083-g020.jpg" position="float" orientation="portrait" xlink:type="simple" id="oo_471330.jpg"><uri content-type="original_file" xlink:type="simple">https://binary.pensoft.net/fig/471330</uri></graphic></fig><fig id="F21" position="float" orientation="portrait"><object-id xmlns:xlink="http://www.w3.org/1999/xlink" content-type="doi" xlink:type="simple">10.3897/zookeys.984.53587.figure21</object-id><object-id xmlns:xlink="http://www.w3.org/1999/xlink" content-type="arpha" xlink:type="simple">A128A0A8-CF97-5D79-B115-A7A585F670A3</object-id><label>Figure 21.</label><caption><p><italic><tp:taxon-name><tp:taxon-name-part taxon-name-part-type="genus" reg="Calophytus">Calophytus</tp:taxon-name-part> <tp:taxon-name-part taxon-name-part-type="species" reg="webbi">webbi</tp:taxon-name-part></tp:taxon-name></italic> sp. nov., cleared male genitalia <bold>A</bold> epandrium and tergite VIII <bold>B</bold> gonocoxites and aedeagus, dorsal view with epandrium removed. Scale bar: 0.2 mm.</p></caption><graphic xmlns:xlink="http://www.w3.org/1999/xlink" xlink:href="zookeys-984-083-g021.jpg" position="float" orientation="portrait" xlink:type="simple" id="oo_471331.jpg"><uri content-type="original_file" xlink:type="simple">https://binary.pensoft.net/fig/471331</uri></graphic></fig><fig id="F22" position="float" orientation="portrait"><object-id xmlns:xlink="http://www.w3.org/1999/xlink" content-type="doi" xlink:type="simple">10.3897/zookeys.984.53587.figure22</object-id><object-id xmlns:xlink="http://www.w3.org/1999/xlink" content-type="arpha" xlink:type="simple">4CA206F3-BCEC-5B4A-8E8F-26567E01DB32</object-id><label>Figure 22.</label><caption><p>Distribution of <italic><tp:taxon-name><tp:taxon-name-part taxon-name-part-type="genus" reg="Calophytus">Calophytus</tp:taxon-name-part></tp:taxon-name></italic> spp. collecting records throughout New Caledonia. Provinces are labelled and ecoregions delineated by colour.</p></caption><graphic xmlns:xlink="http://www.w3.org/1999/xlink" xlink:href="zookeys-984-083-g022.jpg" position="float" orientation="portrait" xlink:type="simple" id="oo_471332.jpg"><uri content-type="original_file" xlink:type="simple">https://binary.pensoft.net/fig/471332</uri></graphic></fig><fig id="F31" position="float" orientation="portrait"><object-id xmlns:xlink="http://www.w3.org/1999/xlink" content-type="doi" xlink:type="simple">10.3897/zookeys.984.53587.figure31</object-id><object-id xmlns:xlink="http://www.w3.org/1999/xlink" content-type="arpha" xlink:type="simple">604AD405-29AD-55B3-92D1-EADCB330C026</object-id><label>Figure 31.</label><caption><p>Natural habitats of New Caledonian agapophytine stiletto flies <bold>A</bold> Riviere Bleue Reserve, sclerophyll forest and maquis scrub, habitat of <italic><tp:taxon-name><tp:taxon-name-part taxon-name-part-type="genus" reg="Calophytus">C.</tp:taxon-name-part> <tp:taxon-name-part taxon-name-part-type="species" reg="chazeaui">chazeaui</tp:taxon-name-part></tp:taxon-name></italic> sp. nov., <italic><tp:taxon-name><tp:taxon-name-part taxon-name-part-type="genus" reg="Calophytus">C.</tp:taxon-name-part> <tp:taxon-name-part taxon-name-part-type="species" reg="grandiosus">grandiosus</tp:taxon-name-part></tp:taxon-name></italic> sp. nov., <italic><tp:taxon-name><tp:taxon-name-part taxon-name-part-type="genus" reg="Calophytus">C.</tp:taxon-name-part> <tp:taxon-name-part taxon-name-part-type="species" reg="schlingeri">schlingeri</tp:taxon-name-part></tp:taxon-name></italic> sp. nov., and <italic><tp:taxon-name><tp:taxon-name-part taxon-name-part-type="genus" reg="Jeanchazeauia">J.</tp:taxon-name-part> <tp:taxon-name-part taxon-name-part-type="species" reg="nubilosus">nubilosus</tp:taxon-name-part></tp:taxon-name></italic> sp. nov. <bold>B</bold> Pindai Peninsula, tropical dry forest, habitat of <italic><tp:taxon-name><tp:taxon-name-part taxon-name-part-type="genus" reg="Calophytus">C.</tp:taxon-name-part> <tp:taxon-name-part taxon-name-part-type="species" reg="webbi">webbi</tp:taxon-name-part></tp:taxon-name></italic> sp. nov. <bold>C</bold> Mount Dzumac, rainforest, habitat of <italic><tp:taxon-name><tp:taxon-name-part taxon-name-part-type="genus" reg="Jeanchazeauia">J.</tp:taxon-name-part> <tp:taxon-name-part taxon-name-part-type="species" reg="nubilosus">nubilosus</tp:taxon-name-part></tp:taxon-name></italic> sp. nov. <bold>D</bold> Mount Dore, rainforest and dry sclerophyll forest <bold>E</bold> Mount Dore, Malaise trap in flyway (photographs by Michael E. Irwin).</p></caption><graphic xmlns:xlink="http://www.w3.org/1999/xlink" xlink:href="zookeys-984-083-g031.jpg" position="float" orientation="portrait" xlink:type="simple" id="oo_471341.jpg"><uri content-type="original_file" xlink:type="simple">https://binary.pensoft.net/fig/471341</uri></graphic></fig></tp:treatment-sec><ref-list><ref id="B18"><mixed-citation xmlns:xlink="http://www.w3.org/1999/xlink" xlink:type="simple"><person-group><name name-style="western"><surname>Winterton</surname><given-names>SL</given-names></name><name name-style="western"><surname>Hardy</surname><given-names>NB</given-names></name><name name-style="western"><surname>Gaimari</surname><given-names>SD</given-names></name><name name-style="western"><surname>Hauser</surname><given-names>M</given-names></name><name name-style="western"><surname>Hill</surname><given-names>HN</given-names></name><name name-style="western"><surname>Holston</surname><given-names>KC</given-names></name><name name-style="western"><surname>Irwin</surname><given-names>ME</given-names></name><name name-style="western"><surname>Lambkin</surname><given-names>CL</given-names></name><name name-style="western"><surname>Metz</surname><given-names>MA</given-names></name><name name-style="western"><surname>Turco</surname><given-names>F</given-names></name><name name-style="western"><surname>Webb</surname><given-names>D</given-names></name><name name-style="western"><surname>Yang</surname><given-names>L</given-names></name><name name-style="western"><surname>Yeates</surname><given-names>DK</given-names></name><name name-style="western"><surname>Wiegmann</surname><given-names>BM</given-names></name></person-group> (<year>2016</year>) <article-title>The phylogeny of stiletto flies (<tp:taxon-name><tp:taxon-name-part taxon-name-part-type="order">Diptera</tp:taxon-name-part></tp:taxon-name>: <tp:taxon-name><tp:taxon-name-part taxon-name-part-type="genus">Therevidae</tp:taxon-name-part></tp:taxon-name>).</article-title><source>Systematic Entomology</source><volume>41</volume>: <fpage>144</fpage>–<lpage>161</lpage>. <ext-link xlink:type="simple" ext-link-type="doi" xlink:href="10.1111/syen.12147">https://doi.org/10.1111/syen.12147</ext-link></mixed-citation></ref></ref-list></tp:taxon-treatment>
