# Supplementary material for: New stiletto flies from New Caledonia (Therevidae, Agapophytinae)
Source: Zookeys. 2020 Nov 4;984:83–132. doi: 10.3897/zookeys.984.53587 (PMC7658186; doi:10.3897/zookeys.984.53587)
Supplement: XML Treatment for Jeanchazeauia [file zookeys.984.53587-treatment8.xml]

<!DOCTYPE tp:taxon-treatment
  PUBLIC "-//TaxonX//DTD Taxonomic Treatment Publishing DTD v0 20100105//EN" "tax-treatment-NSO.dtd">
<tp:taxon-treatment xmlns:tp="http://www.plazi.org/taxpub"><tp:treatment-meta><kwd-group><label>Taxon classification</label><kwd><named-content xmlns:xlink="http://www.w3.org/1999/xlink" content-type="kingdom">Animalia</named-content></kwd><kwd><named-content xmlns:xlink="http://www.w3.org/1999/xlink" content-type="order">Therevidae</named-content></kwd><kwd><named-content xmlns:xlink="http://www.w3.org/1999/xlink" content-type="family">Agapophytinae</named-content></kwd></kwd-group><mixed-citation publication-type="journal"><person-group><name><surname>Irwin</surname><given-names>Michael E.</given-names></name><name><surname>Winterton</surname><given-names>Shaun L.</given-names></name><name><surname>Metz</surname><given-names>Mark A.</given-names></name></person-group><article-title>New stiletto flies from New Caledonia (<tp:taxon-name><tp:taxon-name-part taxon-name-part-type="genus" reg="Therevidae">Therevidae</tp:taxon-name-part></tp:taxon-name>, <tp:taxon-name><tp:taxon-name-part taxon-name-part-type="subfamily">Agapophytinae</tp:taxon-name-part></tp:taxon-name>)</article-title><source>Zookeys</source><day>04</day><month>11</month><year>2020</year><volume>984</volume><fpage>83</fpage><lpage>132</lpage><pub-id pub-id-type="doi">10.3897/zookeys.984.53587</pub-id></mixed-citation></tp:treatment-meta><tp:nomenclature><tp:taxon-name><object-id xmlns:xlink="http://www.w3.org/1999/xlink" content-type="arpha" xlink:type="simple">086B4049-5361-5AC3-B9C8-7138B098AC09</object-id>
              <tp:taxon-name-part taxon-name-part-type="genus" reg="Jeanchazeauia">Jeanchazeauia</tp:taxon-name-part>
              <object-id xmlns:xlink="http://www.w3.org/1999/xlink" content-type="zoobank" xlink:type="simple">http://zoobank.org/599FD78A-C5E9-417E-A18B-18937C798CF1</object-id>
            </tp:taxon-name><tp:taxon-status xmlns:xlink="http://www.w3.org/1999/xlink" xlink:type="simple">gen. nov.</tp:taxon-status></tp:nomenclature><tp:treatment-sec sec-type="type species" id="SECID0EX2BG"><title>Type species.</title><p><italic><tp:taxon-name><tp:taxon-name-part taxon-name-part-type="genus" reg="Jeanchazeauia">Jeanchazeauia</tp:taxon-name-part> <tp:taxon-name-part taxon-name-part-type="species" reg="nubilosus">nubilosus</tp:taxon-name-part></tp:taxon-name></italic> sp. nov., here designated.</p></tp:treatment-sec><tp:treatment-sec sec-type="diagnosis" id="SECID0EI3BG"><title>Diagnosis.</title><p>Frons width slightly wider than ocellar tubercle with little sexual dimorphism; postocular macrosetae arranged in one row in both sexes; femoral velutum patches absent; hind femur with anteroventral macroseta(e) subapically, frequently as a row; hind femur with series of posteroventral macrosetae; cell <italic>br</italic> with scattered microtrichia; male gonocoxite lacking medial atrium and velutum patch; female tergite VII with broad anteromedial process; tergite VIII narrowly band-like and ‘T’-shaped.</p></tp:treatment-sec><tp:treatment-sec sec-type="description" id="SECID0EQ3BG"><title>Description.</title><p>Antennal length variable, longer than head to equal to head length; flagellum cylindrical, slightly tapered distally, length subequal to combined length of scape and pedicel; scape narrow, elongate (&gt; 3× pedicel length); upper frons flat, slightly raised around base of antennae; head shape in profile higher than long; male frons width at narrowest point slightly wider than ocellar tubercle, little sexual dimorphism in frons width; parafacial without setae; postocular macrosetae arranged in one row immediately lateral of ocellar tubercle in both sexes; prosternum without setae; abdominal tergite II all setae uniform and regular in length; fore- and hind femoral velutum patches absent; fore- and midfemoral macrosetae absent; hind femur with anteroventral macroseta(e) subapically, frequently as a row; hind femur with posteroventral macrosetae short, present as series around middle of segment; posterior surface of midcoxa without setae; hind femur and tibia relatively long compared to other legs; post-spiracular setae absent. Scutal chaetotaxy (pairs): <abbrev xmlns:xlink="http://www.w3.org/1999/xlink" xlink:title="notopleural" id="ABBRID0EW3BG" xlink:type="simple">np</abbrev>, 1–2; <abbrev xmlns:xlink="http://www.w3.org/1999/xlink" xlink:title="supra alar" id="ABBRID0E13BG" xlink:type="simple">sa</abbrev>, 1; <abbrev xmlns:xlink="http://www.w3.org/1999/xlink" xlink:title="post alar" id="ABBRID0E53BG" xlink:type="simple">pa</abbrev>, 1; <abbrev xmlns:xlink="http://www.w3.org/1999/xlink" xlink:title="dorsocentral" id="ABBRID0EC4BG" xlink:type="simple">dc</abbrev>, 0 or 1–2 (minute); <abbrev xmlns:xlink="http://www.w3.org/1999/xlink" xlink:title="scutellar" id="ABBRID0EG4BG" xlink:type="simple">sc</abbrev>, 1; wing cell m<sub>3</sub> open, cell br with scattered microtrichia, not restricted to wing fold; uniform wing dark infuscation to strongly banded. Male genitalia with dorsal apodeme of aedeagus ‘T’-shaped, distiphallus narrow, ventral apodeme with forked arms divergent; gonocoxite with posteromedial margins proximal to each other, velutum pubescence absent, inner gonocoxal process present, ventral lobe small, usually rounded apically; female genitalia with tergite VII with broad anteromedial process; tergite VIII narrowly band-like and ‘T’-shaped, with narrow anteromedial process; female acanthophorite setae with two sets present (A1 &amp; A2); A1 slender, elongate acuminate apically, A2 series slightly reduced in size; sternite VIII cup-like, extensively pilose, greatly emarginate posteromedially; spermathecal sac elongate and rounded apically, not lobed; three spermathecae joining to spermathecal duct near junction of bursa copulatrix.</p></tp:treatment-sec><tp:treatment-sec sec-type="etymology" id="SECID0EM4BG"><title>Etymology.</title><p>This new genus is named in honour of Dr Jean Chazeau, who extended unbridled hospitality and assistance to the members of our expeditions during our stays in New Caledonia. Gender is masculine.</p></tp:treatment-sec><tp:treatment-sec sec-type="comments" id="SECID0ER4BG"><title>Comments.</title><p>Of the three species in this genus, the male is known only for <italic><tp:taxon-name><tp:taxon-name-part taxon-name-part-type="genus" reg="Jeanchazeauia">J.</tp:taxon-name-part> <tp:taxon-name-part taxon-name-part-type="species" reg="nubilosus">nubilosus</tp:taxon-name-part></tp:taxon-name></italic> sp. nov., which exhibits distinct sexual dimorphism in wing patterning. The modification of both tergite VII and tergite VIII in the female appears unique to this genus amongst all <tp:taxon-name><tp:taxon-name-part taxon-name-part-type="genus" reg="Therevidae">Therevidae</tp:taxon-name-part></tp:taxon-name>. Although members of some <tp:taxon-name><tp:taxon-name-part taxon-name-part-type="subfamily">Xestomyzinae</tp:taxon-name-part></tp:taxon-name> (e.g., <italic><tp:taxon-name><tp:taxon-name-part taxon-name-part-type="genus" reg="Lynborgia">Lynborgia</tp:taxon-name-part> <tp:taxon-name-part taxon-name-part-type="species" reg="ammodyta">ammodyta</tp:taxon-name-part></tp:taxon-name></italic> Irwin, 1973), <tp:taxon-name><tp:taxon-name-part taxon-name-part-type="subfamily">Agapophytinae</tp:taxon-name-part></tp:taxon-name> (e.g., <italic><tp:taxon-name><tp:taxon-name-part taxon-name-part-type="genus" reg="Agapophytus">Agapophytus</tp:taxon-name-part> <tp:taxon-name-part taxon-name-part-type="species" reg="bicolor">bicolor</tp:taxon-name-part></tp:taxon-name></italic> (Kröber, 1928)) and <tp:taxon-name><tp:taxon-name-part taxon-name-part-type="subfamily">Therevinae</tp:taxon-name-part></tp:taxon-name> (e.g., <italic><tp:taxon-name><tp:taxon-name-part taxon-name-part-type="genus" reg="Apenniverpa">Apenniverpa</tp:taxon-name-part> <tp:taxon-name-part taxon-name-part-type="species" reg="venezuelensis">venezuelensis</tp:taxon-name-part></tp:taxon-name></italic> Webb, 2005) have a modified ‘T’-shaped female tergite VIII remarkably similar in shape to members of <italic><tp:taxon-name><tp:taxon-name-part taxon-name-part-type="genus" reg="Jeanchazeauia">Jeanchazeauia</tp:taxon-name-part></tp:taxon-name></italic> gen. nov., in all cases tergite VII is not modified at all. Species in this genus are relatively rare compared to the more widely encountered <italic><tp:taxon-name><tp:taxon-name-part taxon-name-part-type="genus" reg="Calophytus">Calophytus</tp:taxon-name-part></tp:taxon-name></italic> gen. nov. and appear to be more restricted to montane rainforest habitats (Figs <xref ref-type="fig" rid="F31">31</xref>, <xref ref-type="fig" rid="F32">32</xref>).</p></tp:treatment-sec><tp:treatment-sec sec-type="Included species" id="SECID0EPAAI"><title>Included species.</title><p><italic><tp:taxon-name><tp:taxon-name-part taxon-name-part-type="genus" reg="Jeanchazeauia">Jeanchazeauia</tp:taxon-name-part> <tp:taxon-name-part taxon-name-part-type="species" reg="amoa">amoa</tp:taxon-name-part></tp:taxon-name></italic> sp. nov., <italic><tp:taxon-name><tp:taxon-name-part taxon-name-part-type="genus" reg="Jeanchazeauia">J.</tp:taxon-name-part> <tp:taxon-name-part taxon-name-part-type="species" reg="nubilosus">nubilosus</tp:taxon-name-part></tp:taxon-name></italic> sp. nov., and <italic><tp:taxon-name><tp:taxon-name-part taxon-name-part-type="genus" reg="Jeanchazeauia">J.</tp:taxon-name-part> <tp:taxon-name-part taxon-name-part-type="species" reg="rufinatus">rufinatus</tp:taxon-name-part></tp:taxon-name></italic> sp. nov.</p></tp:treatment-sec><tp:treatment-sec><!--Section generated to contain objects referenced in tp:taxon-treatment.--><fig id="F31" position="float" orientation="portrait"><object-id xmlns:xlink="http://www.w3.org/1999/xlink" content-type="doi" xlink:type="simple">10.3897/zookeys.984.53587.figure31</object-id><object-id xmlns:xlink="http://www.w3.org/1999/xlink" content-type="arpha" xlink:type="simple">604AD405-29AD-55B3-92D1-EADCB330C026</object-id><label>Figure 31.</label><caption><p>Natural habitats of New Caledonian agapophytine stiletto flies <bold>A</bold> Riviere Bleue Reserve, sclerophyll forest and maquis scrub, habitat of <italic><tp:taxon-name><tp:taxon-name-part taxon-name-part-type="genus" reg="Calophytus">C.</tp:taxon-name-part> <tp:taxon-name-part taxon-name-part-type="species" reg="chazeaui">chazeaui</tp:taxon-name-part></tp:taxon-name></italic> sp. nov., <italic><tp:taxon-name><tp:taxon-name-part taxon-name-part-type="genus" reg="Calophytus">C.</tp:taxon-name-part> <tp:taxon-name-part taxon-name-part-type="species" reg="grandiosus">grandiosus</tp:taxon-name-part></tp:taxon-name></italic> sp. nov., <italic><tp:taxon-name><tp:taxon-name-part taxon-name-part-type="genus" reg="Calophytus">C.</tp:taxon-name-part> <tp:taxon-name-part taxon-name-part-type="species" reg="schlingeri">schlingeri</tp:taxon-name-part></tp:taxon-name></italic> sp. nov., and <italic><tp:taxon-name><tp:taxon-name-part taxon-name-part-type="genus" reg="Jeanchazeauia">J.</tp:taxon-name-part> <tp:taxon-name-part taxon-name-part-type="species" reg="nubilosus">nubilosus</tp:taxon-name-part></tp:taxon-name></italic> sp. nov. <bold>B</bold> Pindai Peninsula, tropical dry forest, habitat of <italic><tp:taxon-name><tp:taxon-name-part taxon-name-part-type="genus" reg="Calophytus">C.</tp:taxon-name-part> <tp:taxon-name-part taxon-name-part-type="species" reg="webbi">webbi</tp:taxon-name-part></tp:taxon-name></italic> sp. nov. <bold>C</bold> Mount Dzumac, rainforest, habitat of <italic><tp:taxon-name><tp:taxon-name-part taxon-name-part-type="genus" reg="Jeanchazeauia">J.</tp:taxon-name-part> <tp:taxon-name-part taxon-name-part-type="species" reg="nubilosus">nubilosus</tp:taxon-name-part></tp:taxon-name></italic> sp. nov. <bold>D</bold> Mount Dore, rainforest and dry sclerophyll forest <bold>E</bold> Mount Dore, Malaise trap in flyway (photographs by Michael E. Irwin).</p></caption><graphic xmlns:xlink="http://www.w3.org/1999/xlink" xlink:href="zookeys-984-083-g031.jpg" position="float" orientation="portrait" xlink:type="simple" id="oo_471341.jpg"><uri content-type="original_file" xlink:type="simple">https://binary.pensoft.net/fig/471341</uri></graphic></fig><fig id="F32" position="float" orientation="portrait"><object-id xmlns:xlink="http://www.w3.org/1999/xlink" content-type="doi" xlink:type="simple">10.3897/zookeys.984.53587.figure32</object-id><object-id xmlns:xlink="http://www.w3.org/1999/xlink" content-type="arpha" xlink:type="simple">678DE1F7-8F69-5062-BD0A-EABB7DCDCA51</object-id><label>Figure 32.</label><caption><p>Natural habitats of New Caledonian agapophytine stiletto flies <bold>A</bold> Mount Aoupinie, rainforest, habitat of <italic><tp:taxon-name><tp:taxon-name-part taxon-name-part-type="genus" reg="Calophytus">C.</tp:taxon-name-part> <tp:taxon-name-part taxon-name-part-type="species" reg="monteithi">monteithi</tp:taxon-name-part></tp:taxon-name></italic> sp. nov. <bold>B</bold> Mount Ningua, rainforest, habitat of <italic><tp:taxon-name><tp:taxon-name-part taxon-name-part-type="genus" reg="Jeanchazeauia">J.</tp:taxon-name-part> <tp:taxon-name-part taxon-name-part-type="species" reg="nubilosus">nubilosus</tp:taxon-name-part></tp:taxon-name></italic> sp. nov. <bold>C</bold> Mount Mandjelia, habitat of <italic><tp:taxon-name><tp:taxon-name-part taxon-name-part-type="genus" reg="Calophytus">C.</tp:taxon-name-part> <tp:taxon-name-part taxon-name-part-type="species" reg="grandiosus">grandiosus</tp:taxon-name-part></tp:taxon-name></italic> sp. nov. (photographs by Michael E. Irwin).</p></caption><graphic xmlns:xlink="http://www.w3.org/1999/xlink" xlink:href="zookeys-984-083-g032.jpg" position="float" orientation="portrait" xlink:type="simple" id="oo_471342.jpg"><uri content-type="original_file" xlink:type="simple">https://binary.pensoft.net/fig/471342</uri></graphic></fig></tp:treatment-sec></tp:taxon-treatment>
