# Supplementary material for: New stiletto flies from New Caledonia (Therevidae, Agapophytinae)
Source: Zookeys. 2020 Nov 4;984:83–132. doi: 10.3897/zookeys.984.53587 (PMC7658186; doi:10.3897/zookeys.984.53587)
Supplement: XML Treatment for Jeanchazeauia amoa [file zookeys.984.53587-treatment9.xml]

<!DOCTYPE tp:taxon-treatment
  PUBLIC "-//TaxonX//DTD Taxonomic Treatment Publishing DTD v0 20100105//EN" "tax-treatment-NSO.dtd">
<tp:taxon-treatment xmlns:tp="http://www.plazi.org/taxpub"><tp:treatment-meta><kwd-group><label>Taxon classification</label><kwd><named-content xmlns:xlink="http://www.w3.org/1999/xlink" content-type="kingdom">Animalia</named-content></kwd><kwd><named-content xmlns:xlink="http://www.w3.org/1999/xlink" content-type="order">Therevidae</named-content></kwd><kwd><named-content xmlns:xlink="http://www.w3.org/1999/xlink" content-type="family">Agapophytinae</named-content></kwd></kwd-group><mixed-citation publication-type="journal"><person-group><name><surname>Irwin</surname><given-names>Michael E.</given-names></name><name><surname>Winterton</surname><given-names>Shaun L.</given-names></name><name><surname>Metz</surname><given-names>Mark A.</given-names></name></person-group><article-title>New stiletto flies from New Caledonia (<tp:taxon-name><tp:taxon-name-part taxon-name-part-type="genus" reg="Therevidae">Therevidae</tp:taxon-name-part></tp:taxon-name>, <tp:taxon-name><tp:taxon-name-part taxon-name-part-type="subfamily">Agapophytinae</tp:taxon-name-part></tp:taxon-name>)</article-title><source>Zookeys</source><day>04</day><month>11</month><year>2020</year><volume>984</volume><fpage>83</fpage><lpage>132</lpage><pub-id pub-id-type="doi">10.3897/zookeys.984.53587</pub-id></mixed-citation></tp:treatment-meta><tp:nomenclature><tp:taxon-name><object-id xmlns:xlink="http://www.w3.org/1999/xlink" content-type="arpha" xlink:type="simple">2C16259F-DC8B-5566-B36D-35FE39DF7145</object-id>
              <tp:taxon-name-part taxon-name-part-type="genus" reg="Jeanchazeauia">Jeanchazeauia</tp:taxon-name-part>
              <tp:taxon-name-part taxon-name-part-type="species" reg="amoa">amoa</tp:taxon-name-part>
              <object-id xmlns:xlink="http://www.w3.org/1999/xlink" content-type="zoobank" xlink:type="simple">http://zoobank.org/8A0B7D2E-0B4D-4AF4-A816-EE746682CDF7</object-id>
            </tp:taxon-name><tp:taxon-status xmlns:xlink="http://www.w3.org/1999/xlink" xlink:type="simple">sp. nov.</tp:taxon-status><xref ref-type="fig" rid="F7">Figs 7G</xref><xref ref-type="fig" rid="F23">, 23B</xref><xref ref-type="fig" rid="F24">, 24</xref><xref ref-type="fig" rid="F30">, 30</xref></tp:nomenclature><tp:treatment-sec sec-type="diagnosis" id="SECID0E1HAI"><title>Diagnosis.</title><p>White macrosetae on tibiae, in two rows on hind tibia; frons dark; abdomen mostly dark brown; wing banded, apex hyaline.</p></tp:treatment-sec><tp:treatment-sec sec-type="description" id="SECID0E6HAI"><title>Description.</title><p>Length 7.8–9.8 mm. <italic>Head</italic>. Dark brown; mostly silver pubescent, upper frons slightly bronze pubescent, frons with short, black, setae on dorsal half; eyes separated by width of ocellar tubercle. Occiput flat, overlain with silver pubescence, matte black pubescence dorsally along postocular ridge; white, elongate setae ventrolaterally and onto gena; postocular macrosetae black, in a single row dorsally. Scape 0.3× head length; dark brown, silver pubescence admixed with short, black setae except on medial surface. Basal flagellomere 1.3× length of scape; elongate, tapering to a blunt point apically; sparsely silver pubescent with short, fine, black setae dorsally at base. Second flagellomere apical; slightly conical, apex narrower than base; &lt; 1/10× length of basal flagellomere. Third flagellomere minute. Style small, spiculate. Palpus one segmented; cylindrical, apex slightly capitate; brown; silver pubescent admixed with white setae. Mouthparts brown with brown setae. <italic>Thorax</italic>. Dark brown, mostly sparsely silver pubescent; scutum with very faint grey pubescent dorsocentral stripes; scutellum black, matte pubescent dorsally, bronze and silver pubescent on posterior margin; anterior anepisternum and katepisternum and posterior anepimeron glossy, glabrous; macrosetae black (<abbrev xmlns:xlink="http://www.w3.org/1999/xlink" xlink:title="notopleural" id="ABBRID0EJIAI" xlink:type="simple">np</abbrev>: 1, <abbrev xmlns:xlink="http://www.w3.org/1999/xlink" xlink:title="supra alar" id="ABBRID0ENIAI" xlink:type="simple">sa</abbrev>: 1, <abbrev xmlns:xlink="http://www.w3.org/1999/xlink" xlink:title="post alar" id="ABBRID0ERIAI" xlink:type="simple">pa</abbrev>: 1, <abbrev xmlns:xlink="http://www.w3.org/1999/xlink" xlink:title="dorsocentral" id="ABBRID0EVIAI" xlink:type="simple">dc</abbrev>: 0, <abbrev xmlns:xlink="http://www.w3.org/1999/xlink" xlink:title="scutellar" id="ABBRID0EZIAI" xlink:type="simple">sc</abbrev>: 1); scutum with short, black, setae medially, white laterally; postpronotum, postpronotal lobe, cervical sclerite, proepisternum, and lateral prosternum with short, white setae; katatergite admixed with erect white and black setae. <italic>Legs</italic>. Brown except for apical 1/2 of foretibia and base of all basitarsi white; sparsely silver pubescent; short, black setae where cuticle is brown, white setae where cuticle is white; all macrosetae white. Coxae admixed with long, black and white, filiform setae. Forecoxa with two, midcoxa with three, and hind coxa with four black or white, anteroventral, marginal macrosetae. Hind coxa with one black, lateral macroseta. Hind femur with two white subapical anteroventral macroseta; short series of minute, dark, posteroventral macrosetae barely evident along middle of femur. White macrosetae on mid and hind tibia; midtibia with few macrosetae; hind tibia with white macrosetae arranged in two dorsal rows, another row of 3–5 five macrosetae present anteroventrally. <italic>Wing</italic>. Membrane hyaline with two broad dark bands; basal band originating at pterostigma and covering membrane to posterior wing margin; apical band covering wing tip except apical 1/6 of wing; membrane completely covered with microtrichia. Pterostigma dark. Veins dark; cell m<sub>3</sub> wide open at wing margin. Haltere stalk and base of knob dark brown, knob white apically. <italic>Abdomen</italic>. Dark brown, sparsely silver pubescent, sparsely brown pubescent medially on tergites I–III; covered with short, black, setae, apical segments with longer setae laterally; tergites I and II with long, white, setae laterally. <italic>Genitalia</italic>. Female: tergites VI–VIII modified with anterior margin with medial process, broad and barely evident in tergite VI, to greatly elongate and narrow in tergite VIII, tergite VII representing an intermediate between the two; tergite VIII much wider than long; dark elongate setae present laterally on tergites VI–VIII. Sternite VIII slightly longer than wide, convex ventrally, posterior lobes tapering sharply posteriorly, separated by distance 3/4 width of one lobe, with a medial aedeagal guide; extensive elongate, setae over much of surface, bare at extreme lateral margin. Acanthophorite dark brown; acanthophorite spines dark, six tapered spines in A1 series, A2 series spines indistinguishable in size and thickness from rest of acanthophorite setae. Sternite X quadrate, with posterolateral edges expanded laterally; posterior margin widely rounded; dark brown; short, brown setae. Furca longer than wide, semicircular anteriorly, tapered to a point posteriorly; spermathecal sac relatively small and elongate, spermathecal sac duct and spermathecal sac indistinguishable; spermathecal ducts origination on spermathecal sac duct immediately adjacent to furcal membrane.</p></tp:treatment-sec><tp:treatment-sec sec-type="etymology" id="SECID0EHJAI"><title>Etymology.</title><p>Named for the mountain peak, Pic d’Amoa, the type locality for this species and is a noun in apposition.</p></tp:treatment-sec><tp:treatment-sec sec-type="comments" id="SECID0EMJAI"><title>Comments.</title><p><italic><tp:taxon-name><tp:taxon-name-part taxon-name-part-type="genus" reg="Jeanchazeauia">Jeanchazeauia</tp:taxon-name-part> <tp:taxon-name-part taxon-name-part-type="species" reg="amoa">amoa</tp:taxon-name-part></tp:taxon-name></italic> sp. nov. is the only species in the genus <italic><tp:taxon-name><tp:taxon-name-part taxon-name-part-type="genus" reg="Jeanchazeauia">Jeanchazeauia</tp:taxon-name-part></tp:taxon-name></italic> that has white macrosetae on the legs. It is otherwise a comparatively drab coloured species, being mostly dark brown. It is one of the few species of New Caledonia stiletto flies known only from the Northern Province. The male is unknown.</p></tp:treatment-sec><tp:treatment-sec sec-type="material" id="SECID0EEKAI"><title>Specimens examined.</title><p><bold><italic>Holotype</italic></bold> female, New Caledonia: Province Nord: “8905” <named-content xmlns:xlink="http://www.w3.org/1999/xlink" content-type="dwc:verbatimCoordinates" xlink:type="simple"><named-content content-type="geo-json" specific-use="{&#34;type&#34;:&#34;Point&#34;,&#34;coordinates&#34;:[165.283333,-20.966667]}" id="NCID0ESKAI" xlink:type="simple">20°58'S, 165°17'E</named-content></named-content>, Malaise [approximated as <named-content xmlns:xlink="http://www.w3.org/1999/xlink" content-type="dwc:verbatimCoordinates" xlink:type="simple"><named-content content-type="geo-json" specific-use="{&#34;type&#34;:&#34;Point&#34;,&#34;coordinates&#34;:[165.277000,-20.963000]}" id="NCID0E1KAI" xlink:type="simple">-20.963, 165.277</named-content></named-content>], 500 m, Pic d’ Amoa, N slopes, 24.XI.01–31.I.2002, Burwell, Monteith (MEI138463, <abbrev xmlns:xlink="http://www.w3.org/1999/xlink" content-type="institution" xlink:title="Muséum national d’Histoire naturelle, Paris, Île-de-France, France" id="ABBRID0E6KAI" xlink:type="simple">MNHN</abbrev>).</p><p><bold><italic>Paratype</italic></bold>. New Caledonia: 1 female, Province Nord: “Mt. Mandjanie”, 5.3 km WSW P[o]uebo [approximated as <named-content xmlns:xlink="http://www.w3.org/1999/xlink" content-type="dwc:verbatimCoordinates" xlink:type="simple"><named-content content-type="geo-json" specific-use="{&#34;type&#34;:&#34;Point&#34;,&#34;coordinates&#34;:[164.525000,-20.402000]}" id="NCID0EOLAI" xlink:type="simple">-20.402, 164.525</named-content></named-content>], 9–26.XI.1992, D.W. Webb, 550 m, Malaise trap in tropical forest (MEI030205, <abbrev xmlns:xlink="http://www.w3.org/1999/xlink" content-type="institution" xlink:title="California Food and Agricultural Department, Sacramento, California, USA" id="ABBRID0ETLAI" xlink:type="simple">CSCA</abbrev>).</p></tp:treatment-sec><tp:treatment-sec><!--Section generated to contain objects referenced in tp:taxon-treatment.--><fig id="F7" position="float" orientation="portrait"><object-id xmlns:xlink="http://www.w3.org/1999/xlink" content-type="doi" xlink:type="simple">10.3897/zookeys.984.53587.figure7</object-id><object-id xmlns:xlink="http://www.w3.org/1999/xlink" content-type="arpha" xlink:type="simple">D9FE9D3D-28ED-5417-B906-1F9518A92BAC</object-id><label>Figure 7.</label><caption><p>Wings of <italic><tp:taxon-name><tp:taxon-name-part taxon-name-part-type="genus" reg="Calophytus">Calophytus</tp:taxon-name-part></tp:taxon-name></italic> gen. nov. and <italic><tp:taxon-name><tp:taxon-name-part taxon-name-part-type="genus" reg="Jeanchazeauia">Jeanchazeauia</tp:taxon-name-part></tp:taxon-name></italic> gen. nov. <bold>A</bold><italic><tp:taxon-name><tp:taxon-name-part taxon-name-part-type="genus" reg="Calophytus">C.</tp:taxon-name-part> <tp:taxon-name-part taxon-name-part-type="species" reg="chazeaui">chazeaui</tp:taxon-name-part></tp:taxon-name></italic> sp. nov. <bold>B</bold><italic><tp:taxon-name><tp:taxon-name-part taxon-name-part-type="genus" reg="Calophytus">C.</tp:taxon-name-part> <tp:taxon-name-part taxon-name-part-type="species" reg="schlingeri">schlingeri</tp:taxon-name-part></tp:taxon-name></italic> sp. nov. <bold>C</bold><italic><tp:taxon-name><tp:taxon-name-part taxon-name-part-type="genus" reg="Calophytus">C.</tp:taxon-name-part> <tp:taxon-name-part taxon-name-part-type="species" reg="grandiosus">grandiosus</tp:taxon-name-part></tp:taxon-name></italic> sp. nov. <bold>D</bold><italic><tp:taxon-name><tp:taxon-name-part taxon-name-part-type="genus" reg="Calophytus">C.</tp:taxon-name-part> <tp:taxon-name-part taxon-name-part-type="species" reg="matilei">matilei</tp:taxon-name-part></tp:taxon-name></italic> sp. nov. <bold>E</bold><italic><tp:taxon-name><tp:taxon-name-part taxon-name-part-type="genus" reg="Calophytus">C.</tp:taxon-name-part> <tp:taxon-name-part taxon-name-part-type="species" reg="webbi">webbi</tp:taxon-name-part></tp:taxon-name></italic> sp. nov. <bold>F</bold><italic><tp:taxon-name><tp:taxon-name-part taxon-name-part-type="genus" reg="Calophytus">C.</tp:taxon-name-part> <tp:taxon-name-part taxon-name-part-type="species" reg="monteithi">monteithi</tp:taxon-name-part></tp:taxon-name></italic> sp. nov. <bold>G</bold><italic><tp:taxon-name><tp:taxon-name-part taxon-name-part-type="genus" reg="Jeanchazeauia">J.</tp:taxon-name-part> <tp:taxon-name-part taxon-name-part-type="species" reg="amoa">amoa</tp:taxon-name-part></tp:taxon-name></italic> sp. nov. <bold>H</bold><italic><tp:taxon-name><tp:taxon-name-part taxon-name-part-type="genus" reg="Jeanchazeauia">J.</tp:taxon-name-part> <tp:taxon-name-part taxon-name-part-type="species" reg="nubilosus">nubilosus</tp:taxon-name-part></tp:taxon-name></italic> sp. nov. (female) (figures not to scale).</p></caption><graphic xmlns:xlink="http://www.w3.org/1999/xlink" xlink:href="zookeys-984-083-g003.jpg" position="float" orientation="portrait" xlink:type="simple" id="oo_471313.jpg"><uri content-type="original_file" xlink:type="simple">https://binary.pensoft.net/fig/471313</uri></graphic></fig><fig id="F23" position="float" orientation="portrait"><object-id xmlns:xlink="http://www.w3.org/1999/xlink" content-type="doi" xlink:type="simple">10.3897/zookeys.984.53587.figure23</object-id><object-id xmlns:xlink="http://www.w3.org/1999/xlink" content-type="arpha" xlink:type="simple">97C0529A-B3F0-5C33-91CE-4FE9B0FBF4FA</object-id><label>Figure 23.</label><caption><p>Female abdominal tergites VI–VIII <bold>A</bold><italic><tp:taxon-name><tp:taxon-name-part taxon-name-part-type="genus" reg="Calophytus">Calophytus</tp:taxon-name-part> <tp:taxon-name-part taxon-name-part-type="species" reg="schlingeri">schlingeri</tp:taxon-name-part></tp:taxon-name></italic> sp. nov. <bold>B</bold><italic><tp:taxon-name><tp:taxon-name-part taxon-name-part-type="genus" reg="Jeanchazeauia">Jeanchazeauia</tp:taxon-name-part> <tp:taxon-name-part taxon-name-part-type="species" reg="amoa">amoa</tp:taxon-name-part></tp:taxon-name></italic> sp. nov. <bold>C</bold><italic><tp:taxon-name><tp:taxon-name-part taxon-name-part-type="genus" reg="Jeanchazeauia">Jeanchazeauia</tp:taxon-name-part> <tp:taxon-name-part taxon-name-part-type="species" reg="nubilosus">nubilosus</tp:taxon-name-part></tp:taxon-name></italic> sp. nov. <bold>D</bold><italic><tp:taxon-name><tp:taxon-name-part taxon-name-part-type="genus" reg="Jeanchazeauia">Jeanchazeauia</tp:taxon-name-part> <tp:taxon-name-part taxon-name-part-type="species" reg="rufinatus">rufinatus</tp:taxon-name-part></tp:taxon-name></italic> sp. nov. Scale line: 0.2 mm.</p></caption><graphic xmlns:xlink="http://www.w3.org/1999/xlink" xlink:href="zookeys-984-083-g023.jpg" position="float" orientation="portrait" xlink:type="simple" id="oo_471333.jpg"><uri content-type="original_file" xlink:type="simple">https://binary.pensoft.net/fig/471333</uri></graphic></fig><fig id="F24" position="float" orientation="portrait"><object-id xmlns:xlink="http://www.w3.org/1999/xlink" content-type="doi" xlink:type="simple">10.3897/zookeys.984.53587.figure24</object-id><object-id xmlns:xlink="http://www.w3.org/1999/xlink" content-type="arpha" xlink:type="simple">BD2F8760-F3F4-5C2C-8F31-0C886A55B4C5</object-id><label>Figure 24.</label><caption><p><italic><tp:taxon-name><tp:taxon-name-part taxon-name-part-type="genus" reg="Jeanchazeauia">Jeanchazeauia</tp:taxon-name-part> <tp:taxon-name-part taxon-name-part-type="species" reg="amoa">amoa</tp:taxon-name-part></tp:taxon-name></italic> sp. nov. <bold>A</bold> adult female (MEI138463), lateral view <bold>B</bold> same, oblique view. Body length: 7.8 mm.</p></caption><graphic xmlns:xlink="http://www.w3.org/1999/xlink" xlink:href="zookeys-984-083-g024.jpg" position="float" orientation="portrait" xlink:type="simple" id="oo_471334.jpg"><uri content-type="original_file" xlink:type="simple">https://binary.pensoft.net/fig/471334</uri></graphic></fig><fig id="F30" position="float" orientation="portrait"><object-id xmlns:xlink="http://www.w3.org/1999/xlink" content-type="doi" xlink:type="simple">10.3897/zookeys.984.53587.figure30</object-id><object-id xmlns:xlink="http://www.w3.org/1999/xlink" content-type="arpha" xlink:type="simple">0A4A4E1B-C546-591E-8A48-EDCC528BD797</object-id><label>Figure 30.</label><caption><p>Distribution of <italic><tp:taxon-name><tp:taxon-name-part taxon-name-part-type="genus" reg="Jeanchazeauia">Jeanchazeauia</tp:taxon-name-part></tp:taxon-name></italic> spp. collecting records throughout New Caledonia. Provinces are labelled and ecoregions delineated by colour.</p></caption><graphic xmlns:xlink="http://www.w3.org/1999/xlink" xlink:href="zookeys-984-083-g030.jpg" position="float" orientation="portrait" xlink:type="simple" id="oo_471340.jpg"><uri content-type="original_file" xlink:type="simple">https://binary.pensoft.net/fig/471340</uri></graphic></fig></tp:treatment-sec></tp:taxon-treatment>
