# Supplementary material for: New stiletto flies from New Caledonia (Therevidae, Agapophytinae)
Source: Zookeys. 2020 Nov 4;984:83–132. doi: 10.3897/zookeys.984.53587 (PMC7658186; doi:10.3897/zookeys.984.53587)
Supplement: XML Treatment for Jeanchazeauia nubilosus [file zookeys.984.53587-treatment10.xml]

<!DOCTYPE tp:taxon-treatment
  PUBLIC "-//TaxonX//DTD Taxonomic Treatment Publishing DTD v0 20100105//EN" "tax-treatment-NSO.dtd">
<tp:taxon-treatment xmlns:tp="http://www.plazi.org/taxpub"><tp:treatment-meta><kwd-group><label>Taxon classification</label><kwd><named-content xmlns:xlink="http://www.w3.org/1999/xlink" content-type="kingdom">Animalia</named-content></kwd><kwd><named-content xmlns:xlink="http://www.w3.org/1999/xlink" content-type="order">Therevidae</named-content></kwd><kwd><named-content xmlns:xlink="http://www.w3.org/1999/xlink" content-type="family">Agapophytinae</named-content></kwd></kwd-group><mixed-citation publication-type="journal"><person-group><name><surname>Irwin</surname><given-names>Michael E.</given-names></name><name><surname>Winterton</surname><given-names>Shaun L.</given-names></name><name><surname>Metz</surname><given-names>Mark A.</given-names></name></person-group><article-title>New stiletto flies from New Caledonia (<tp:taxon-name><tp:taxon-name-part taxon-name-part-type="genus" reg="Therevidae">Therevidae</tp:taxon-name-part></tp:taxon-name>, <tp:taxon-name><tp:taxon-name-part taxon-name-part-type="subfamily">Agapophytinae</tp:taxon-name-part></tp:taxon-name>)</article-title><source>Zookeys</source><day>04</day><month>11</month><year>2020</year><volume>984</volume><fpage>83</fpage><lpage>132</lpage><pub-id pub-id-type="doi">10.3897/zookeys.984.53587</pub-id></mixed-citation></tp:treatment-meta><tp:nomenclature><tp:taxon-name><object-id xmlns:xlink="http://www.w3.org/1999/xlink" content-type="arpha" xlink:type="simple">9357196F-BE26-5A86-8402-E475EBF46982</object-id>
              <tp:taxon-name-part taxon-name-part-type="genus" reg="Jeanchazeauia">Jeanchazeauia</tp:taxon-name-part>
              <tp:taxon-name-part taxon-name-part-type="species" reg="nubilosus">nubilosus</tp:taxon-name-part>
              <object-id xmlns:xlink="http://www.w3.org/1999/xlink" content-type="zoobank" xlink:type="simple">http://zoobank.org/F826CA19-F56D-4391-A6CC-EAA198ECE40C</object-id>
            </tp:taxon-name><tp:taxon-status xmlns:xlink="http://www.w3.org/1999/xlink" xlink:type="simple">sp. nov.</tp:taxon-status><xref ref-type="fig" rid="F3">Figs 3</xref><xref ref-type="fig" rid="F6">, 6E</xref><xref ref-type="fig" rid="F7">, 7H</xref><xref ref-type="fig" rid="F23">, 23C</xref><xref ref-type="fig" rid="F25">, 25</xref><xref ref-type="fig" rid="F26">, 26</xref><xref ref-type="fig" rid="F27">, 27A–F</xref><xref ref-type="fig" rid="F30">, 30</xref><xref ref-type="fig" rid="F31">, 31A, C</xref><xref ref-type="fig" rid="F32">, 32B</xref></tp:nomenclature><tp:treatment-sec sec-type="diagnosis" id="SECID0EIOAI"><title>Diagnosis.</title><p>Black macrosetae on legs; frons dark, sparsely pubescent; female abdomen dark with white bands; female wing with strong banding, irregular basally, wing apex dark; male wing with uniform infuscation.</p></tp:treatment-sec><tp:treatment-sec sec-type="description" id="SECID0ENOAI"><title>Description.</title><p>Length 8.3–9.6 mm. <italic>Head</italic>. Black to brown; mostly silver pubescent, upper frons sparsely pubescent, admixed with black setae, longer in male, a few setae dorsolateral to antennal bases, eyes separated by width of ocellar tubercle in both sexes; parafacial black with silver pubescence. Occiput black, matte pubescent, more bronze coloured along postocular ridge, silver laterally and ventrally. Postocular macrosetae mostly black, in a single row in both sexes, multiple irregular rows laterally, replaced by white finer setae laterally and on gena. Scape ½× head length; dark brown, sparsely silver pubescent; long, black, fine filiform setose except medial surface bare of setae. Basal flagellomere ½× length of scape, elongate and gradually tapering to a blunt point apically; sparsely silver pubescent with short, fine, black setae around base. Second flagellomere slightly conical, apex narrower than base; &lt; 1/10× length of basal flagellomere. Third flagellomere subequal in length to second, conical. Style small, spiculate. Palpus one segmented, cylindrical, dark brown basally, light brown apically; silver pubescent admixed with white, setae basally, brown apically. Mouthparts brown with brown setae. <italic>Thorax</italic>. Dark brown-black with black and silver pubescence; scutum brown pubescent with anterior postpronotal lobe and notopleuron sparsely silver pubescent; scutellum with black matte pubescence anteriorly and medially, bronze pubescent along posterior margin; pleuron silver pubescent with two brown glabrous vertical bands passing from the notopleuron at the prothoracic spiracle posteroventrally through the anterior katepisternum, and from the wing base posteroventrally through the meron; macrosetae black (<abbrev xmlns:xlink="http://www.w3.org/1999/xlink" xlink:title="notopleural" id="ABBRID0EXOAI" xlink:type="simple">np</abbrev>: 3, <abbrev xmlns:xlink="http://www.w3.org/1999/xlink" xlink:title="supra alar" id="ABBRID0E2OAI" xlink:type="simple">sa</abbrev>: 1, <abbrev xmlns:xlink="http://www.w3.org/1999/xlink" xlink:title="post alar" id="ABBRID0E6OAI" xlink:type="simple">pa</abbrev>: 1, <abbrev xmlns:xlink="http://www.w3.org/1999/xlink" xlink:title="dorsocentral" id="ABBRID0EDPAI" xlink:type="simple">dc</abbrev>: 1, <abbrev xmlns:xlink="http://www.w3.org/1999/xlink" xlink:title="scutellar" id="ABBRID0EHPAI" xlink:type="simple">sc</abbrev>: 1); scutum with short, black setae; postpronotal lobe, cervical sclerite, proepisternum, and lateral prosternum with white setae; katatergite with mostly white setae, both sides with one dark brown seta. <italic>Legs</italic>. Dark brown; coxae with dense silver pubescence, otherwise sparsely pubescent and admixed with short, black setae; macrosetae mostly black with a few light brown macrosetae on hind tibia. Coxae with white setae; forecoxa with two, midcoxa with three, and hind coxa with five black, anteroventral, marginal macrosetae; hind coxa lacking lateral seta. Posterior surface of femora with long, white setae admixed with short, black setae. Hind femur with one or two subapical anteroventral macrosetae; series of minute posteroventral macrosetae barely evident along middle of femur. <italic>Wing</italic>. Male wing membrane with entirely grey infuscation, darker subapically near anterior margin and apices of cells br and bm; membrane completely covered with microtrichia. Female wing strongly banded, with extensive hyaline areas; pterostigma brown; venation brown, cell m<sub>3</sub> widely open at wing margin. Haltere entirely dark brown, knob slightly lighter ventrally. <italic>Abdomen</italic>. Dark brown-black, short, black, setae on all segments, tergites I and II laterally and sternites I–V with long, white setae; male tergites II–IV and intersegmental membrane on sternites II and III covered with silver velutum pubescence. <italic>Genitalia</italic>. Male: tergite VIII emarginate medially; black setose laterally on posterior 1/2. Sternite VIII quadrate, slightly wider posteriorly, posterior margin black setose. Epandrium quadrate, emarginate anteriorly and posteriorly, lateral corners only slightly extended posteriorly; dark brown setae longer posterolaterally. Cerci bluntly pointed posteriorly, dark brown setae dorsally and apically. Subepandrial sclerite wide, 1/2 width of epandrium; partially sclerotised, lateral margins more strongly so. Gonocoxites rounded with subtriangular outer gonocoxal process; long, dark setae, densely spaced laterally and small patch ventromedially; inner gonocoxal process smoothly curving medially, acuminate, lacking setae apically; ventral lobe minutely setose ventrally, gonostylus curved dorsomedially with a broad, dorsal process at 2/3 of length with medial and lateral carinae basodorsally, dark brown setose ventrally and on medial face. Aedeagus with dorsal apodeme of parameral sheath ‘T’-shaped, narrow posteriorly and widened anteriorly with anterolateral corners curving ventrally and laterally; distiphallus wide basally with lateral carinae, narrow apically, distiphallus spinose laterally; ventral apodeme dorsoventrally flattened, bifurcations subparallel to ejaculatory apodeme; ejaculatory apodeme robust, roughly cylindrical; posterior end of ejaculatory apodeme broadened laterally and ventrally expanded to a point creating a basket-shaped posterior face, lateral ejaculatory apodeme short and subtriangular with lateral process; basiphallus membranous anteriorly. Female: tergites VII and VIII highly modified, much wider than long, with a long and narrow anteromedial process; posterior margin slightly emarginate; with elongate dark setae. Sternite VIII slightly longer than wide, convex ventrally, posterior lobes tapering sharply posteriorly, separate, with a median aedeagal guide; extensive elongate, orange setae, bare at extreme lateral margin. Median lobe of tergite IX reduced, very short and not sclerotised. Acanthophorite with acanthophorite spines dark brown, A2 series spines indistinguishable from rest of acanthophorite setae. Sternite X quadrate. Cercus slightly laterally flattened, extended posteriorly, longer than wide, membranous, slightly sclerotised; furca longer than wide, semicircular anteriorly, tapered to a point posteriorly; origin of spermathecal ducts occurring immediately adjacent to furcal membrane; three spermathecae, much longer than wide, saclike, wider apically than basally; spermathecal duct thickened basally, extremely narrowed basal to spermathecae; bifurcation of spermathecal sac duct with spermathecal ducts very close to furcal membrane; spermathecal sac short, 2.5× furcal lengths; sac ovoid, longer than wide; ¾× length of spermathecal sac duct.</p><fig id="F3" position="float" orientation="portrait"><object-id xmlns:xlink="http://www.w3.org/1999/xlink" content-type="doi" xlink:type="simple">10.3897/zookeys.984.53587.figure3</object-id><object-id xmlns:xlink="http://www.w3.org/1999/xlink" content-type="arpha" xlink:type="simple">C17D54E8-EDCF-5FBF-B3E4-74E6DBD8E632</object-id><label>Figure 3.</label><caption><p><italic><tp:taxon-name><tp:taxon-name-part taxon-name-part-type="genus" reg="Jeanchazeauia">Jeanchazeauia</tp:taxon-name-part> <tp:taxon-name-part taxon-name-part-type="species" reg="nubilosus">nubilosus</tp:taxon-name-part></tp:taxon-name></italic> sp. nov., female habitus (MEI030203) (artistic rendering by J. Marie Metz).</p></caption><graphic xmlns:xlink="http://www.w3.org/1999/xlink" xlink:href="zookeys-984-083-g009.jpg" position="float" orientation="portrait" xlink:type="simple" id="oo_471319.jpg"><uri content-type="original_file" xlink:type="simple">https://binary.pensoft.net/fig/471319</uri></graphic></fig></tp:treatment-sec><tp:treatment-sec sec-type="etymology" id="SECID0ENQAI"><title>Etymology.</title><p>Derived from the Latin <italic>nubilus</italic>, cloudy, and -<italic>osus</italic>, full of; referring to the dark wing infuscation of the male.</p><fig id="F4" position="float" orientation="portrait"><object-id xmlns:xlink="http://www.w3.org/1999/xlink" content-type="doi" xlink:type="simple">10.3897/zookeys.984.53587.figure4</object-id><object-id xmlns:xlink="http://www.w3.org/1999/xlink" content-type="arpha" xlink:type="simple">1D2087B9-C202-568E-BAA1-C92187DEB76F</object-id><label>Figure 4.</label><caption><p>Phylogenetic placement of <italic><tp:taxon-name><tp:taxon-name-part taxon-name-part-type="genus" reg="Calophytus">Calophytus</tp:taxon-name-part></tp:taxon-name></italic> gen. nov. and <italic><tp:taxon-name><tp:taxon-name-part taxon-name-part-type="genus" reg="Jeanchazeauia">Jeanchazeauia</tp:taxon-name-part></tp:taxon-name></italic> gen. nov. in <tp:taxon-name><tp:taxon-name-part taxon-name-part-type="subfamily">Agapophytinae</tp:taxon-name-part></tp:taxon-name> based on supermatrix analysis of DNA sequence data. Figure modified after <xref ref-type="bibr" rid="B18">Winterton et al. (2016</xref>: fig. 3).</p></caption><graphic xmlns:xlink="http://www.w3.org/1999/xlink" xlink:href="zookeys-984-083-g010.jpg" position="float" orientation="portrait" xlink:type="simple" id="oo_471320.jpg"><uri content-type="original_file" xlink:type="simple">https://binary.pensoft.net/fig/471320</uri></graphic></fig></tp:treatment-sec><tp:treatment-sec sec-type="comments" id="SECID0E2RAI"><title>Comments.</title><p><italic><tp:taxon-name><tp:taxon-name-part taxon-name-part-type="genus" reg="Jeanchazeauia">Jeanchazeauia</tp:taxon-name-part> <tp:taxon-name-part taxon-name-part-type="species" reg="nubilosus">nubilosus</tp:taxon-name-part></tp:taxon-name></italic> sp. nov. exhibits remarkable sexual dimorphism in wing pattern, but little to no other differences in the body or head. The male has largely uniform dark infuscate wings, while the wings of the female are strongly banded. It is not known if this condition extends to other species in the genus where the males are unknown, and such dramatic sexual dimorphism in wing patterning is rare in stiletto flies to this degree. <italic><tp:taxon-name><tp:taxon-name-part taxon-name-part-type="genus" reg="Jeanchazeauia">Jeanchazeauia</tp:taxon-name-part> <tp:taxon-name-part taxon-name-part-type="species" reg="nubilosus">nubilosus</tp:taxon-name-part></tp:taxon-name></italic> sp. nov. has been collected in dry to humid tropical forest at higher elevations on several mountains in New Caledonia (e.g., Figs <xref ref-type="fig" rid="F31">31A, C</xref>, <xref ref-type="fig" rid="F32">32B</xref>). GenBank sequences for this species (see <xref ref-type="bibr" rid="B18">Winterton et al. 2016</xref>: table S1): <ext-link xmlns:xlink="http://www.w3.org/1999/xlink" ext-link-type="gen" xlink:href="KM885007" xlink:type="simple">KM885007</ext-link> (28S rDNA), <ext-link xmlns:xlink="http://www.w3.org/1999/xlink" ext-link-type="gen" xlink:href="KM879119" xlink:type="simple">KM879119</ext-link> (EF1a).</p><fig id="F5" position="float" orientation="portrait"><object-id xmlns:xlink="http://www.w3.org/1999/xlink" content-type="doi" xlink:type="simple">10.3897/zookeys.984.53587.figure5</object-id><object-id xmlns:xlink="http://www.w3.org/1999/xlink" content-type="arpha" xlink:type="simple">DFD50049-D1D1-5F24-ABD8-288D70BA7CB3</object-id><label>Figure 5.</label><caption><p>Lateral view of antennae of <italic><tp:taxon-name><tp:taxon-name-part taxon-name-part-type="genus" reg="Calophytus">Calophytus</tp:taxon-name-part></tp:taxon-name></italic> gen. nov. <bold>A</bold><italic><tp:taxon-name><tp:taxon-name-part taxon-name-part-type="genus" reg="Calophytus">C.</tp:taxon-name-part> <tp:taxon-name-part taxon-name-part-type="species" reg="chazeaui">chazeaui</tp:taxon-name-part></tp:taxon-name></italic> sp. nov. <bold>B</bold><italic><tp:taxon-name><tp:taxon-name-part taxon-name-part-type="genus" reg="Calophytus">C.</tp:taxon-name-part> <tp:taxon-name-part taxon-name-part-type="species" reg="grandiosus">grandiosus</tp:taxon-name-part></tp:taxon-name></italic> sp. nov. <bold>C</bold><italic><tp:taxon-name><tp:taxon-name-part taxon-name-part-type="genus" reg="Calophytus">C.</tp:taxon-name-part> <tp:taxon-name-part taxon-name-part-type="species" reg="schlingeri">schlingeri</tp:taxon-name-part></tp:taxon-name></italic> sp. nov. <bold>D</bold><italic><tp:taxon-name><tp:taxon-name-part taxon-name-part-type="genus" reg="Calophytus">C.</tp:taxon-name-part> <tp:taxon-name-part taxon-name-part-type="species" reg="matilei">matilei</tp:taxon-name-part></tp:taxon-name></italic> sp. nov. <bold>E</bold><italic><tp:taxon-name><tp:taxon-name-part taxon-name-part-type="genus" reg="Calophytus">C.</tp:taxon-name-part> <tp:taxon-name-part taxon-name-part-type="species" reg="webbi">webbi</tp:taxon-name-part></tp:taxon-name></italic> sp. nov. (figures not to scale) (drawings by J. Marie Metz).</p></caption><graphic xmlns:xlink="http://www.w3.org/1999/xlink" xlink:href="zookeys-984-083-g011.jpg" position="float" orientation="portrait" xlink:type="simple" id="oo_471321.jpg"><uri content-type="original_file" xlink:type="simple">https://binary.pensoft.net/fig/471321</uri></graphic></fig></tp:treatment-sec><tp:treatment-sec sec-type="material" id="SECID0ECWAI"><title>Specimens examined.</title><p><bold><italic>Holotype</italic></bold> male, New Caledonia: Province Nord: Mt. Dzumac [Dumbea, approximated as <named-content xmlns:xlink="http://www.w3.org/1999/xlink" content-type="dwc:verbatimCoordinates" xlink:type="simple"><named-content content-type="geo-json" specific-use="{&#34;type&#34;:&#34;Point&#34;,&#34;coordinates&#34;:[166.458000,-22.106000]}" id="NCID0EQWAI" xlink:type="simple">-22.106, 166.458</named-content></named-content>], black light (UV), 27–28.II.1984, M. Pogue, M. Epstein (MEI030206, <abbrev xmlns:xlink="http://www.w3.org/1999/xlink" content-type="institution" xlink:title="Muséum national d’Histoire naturelle, Paris, Île-de-France, France" id="ABBRID0EVWAI" xlink:type="simple">MNHN</abbrev>).</p><fig id="F6" position="float" orientation="portrait"><object-id xmlns:xlink="http://www.w3.org/1999/xlink" content-type="doi" xlink:type="simple">10.3897/zookeys.984.53587.figure6</object-id><object-id xmlns:xlink="http://www.w3.org/1999/xlink" content-type="arpha" xlink:type="simple">8E980967-686F-5350-BEB9-8C2681A3E8F9</object-id><label>Figure 6.</label><caption><p>Scutum and scutellum of <italic><tp:taxon-name><tp:taxon-name-part taxon-name-part-type="genus" reg="Calophytus">Calophytus</tp:taxon-name-part></tp:taxon-name></italic> gen. nov. and <italic><tp:taxon-name><tp:taxon-name-part taxon-name-part-type="genus" reg="Jeanchazeauia">Jeanchazeauia</tp:taxon-name-part></tp:taxon-name></italic> gen. nov. <bold>A</bold><italic><tp:taxon-name><tp:taxon-name-part taxon-name-part-type="genus" reg="Calophytus">C.</tp:taxon-name-part> <tp:taxon-name-part taxon-name-part-type="species" reg="schlingeri">schlingeri</tp:taxon-name-part></tp:taxon-name></italic> sp. nov. <bold>B</bold><italic><tp:taxon-name><tp:taxon-name-part taxon-name-part-type="genus" reg="Calophytus">C.</tp:taxon-name-part> <tp:taxon-name-part taxon-name-part-type="species" reg="grandiosus">grandiosus</tp:taxon-name-part></tp:taxon-name></italic> sp. nov. <bold>C</bold><italic><tp:taxon-name><tp:taxon-name-part taxon-name-part-type="genus" reg="Calophytus">C.</tp:taxon-name-part> <tp:taxon-name-part taxon-name-part-type="species" reg="matilei">matilei</tp:taxon-name-part></tp:taxon-name></italic> sp. nov. <bold>D</bold><italic><tp:taxon-name><tp:taxon-name-part taxon-name-part-type="genus" reg="Calophytus">C.</tp:taxon-name-part> <tp:taxon-name-part taxon-name-part-type="species" reg="webbi">webbi</tp:taxon-name-part></tp:taxon-name></italic> sp. nov. <bold>E</bold><italic><tp:taxon-name><tp:taxon-name-part taxon-name-part-type="genus" reg="Jeanchazeauia">J.</tp:taxon-name-part> <tp:taxon-name-part taxon-name-part-type="species" reg="nubilosus">nubilosus</tp:taxon-name-part></tp:taxon-name></italic> sp. nov. (figures not to scale) (drawings by J. Marie Metz).</p></caption><graphic xmlns:xlink="http://www.w3.org/1999/xlink" xlink:href="zookeys-984-083-g012.jpg" position="float" orientation="portrait" xlink:type="simple" id="oo_471322.jpg"><uri content-type="original_file" xlink:type="simple">https://binary.pensoft.net/fig/471322</uri></graphic></fig><fig id="F13" position="float" orientation="portrait"><object-id xmlns:xlink="http://www.w3.org/1999/xlink" content-type="doi" xlink:type="simple">10.3897/zookeys.984.53587.figure13</object-id><object-id xmlns:xlink="http://www.w3.org/1999/xlink" content-type="arpha" xlink:type="simple">E06B5AF7-DF71-565D-9ABD-0610DA3658AF</object-id><label>Figure 13.</label><caption><p><italic><tp:taxon-name><tp:taxon-name-part taxon-name-part-type="genus" reg="Calophytus">Calophytus</tp:taxon-name-part> <tp:taxon-name-part taxon-name-part-type="species" reg="matilei">matilei</tp:taxon-name-part></tp:taxon-name></italic> sp. nov. <bold>A</bold> adult male (MEI135018), oblique view <bold>B</bold> same, lateral view <bold>C</bold> adult female (MEI071892), oblique view <bold>D</bold> same, lateral view. Body length: male: 8.0 mm; female: 9.4 mm.</p></caption><graphic xmlns:xlink="http://www.w3.org/1999/xlink" xlink:href="zookeys-984-083-g013.jpg" position="float" orientation="portrait" xlink:type="simple" id="oo_471323.jpg"><uri content-type="original_file" xlink:type="simple">https://binary.pensoft.net/fig/471323</uri></graphic></fig><fig id="F14" position="float" orientation="portrait"><object-id xmlns:xlink="http://www.w3.org/1999/xlink" content-type="doi" xlink:type="simple">10.3897/zookeys.984.53587.figure14</object-id><object-id xmlns:xlink="http://www.w3.org/1999/xlink" content-type="arpha" xlink:type="simple">4EFFDAF5-EFBF-5447-8EE5-4EC830ECFD93</object-id><label>Figure 14.</label><caption><p><italic><tp:taxon-name><tp:taxon-name-part taxon-name-part-type="genus" reg="Calophytus">Calophytus</tp:taxon-name-part> <tp:taxon-name-part taxon-name-part-type="species" reg="matilei">matilei</tp:taxon-name-part></tp:taxon-name></italic> sp. nov., cleared male genitalia <bold>A</bold> aedeagus, lateral view <bold>B</bold> gonocoxites, ventral view <bold>C</bold> epandrium. Scale bar: 0.2 mm.</p></caption><graphic xmlns:xlink="http://www.w3.org/1999/xlink" xlink:href="zookeys-984-083-g014.jpg" position="float" orientation="portrait" xlink:type="simple" id="oo_471324.jpg"><uri content-type="original_file" xlink:type="simple">https://binary.pensoft.net/fig/471324</uri></graphic></fig><fig id="F15" position="float" orientation="portrait"><object-id xmlns:xlink="http://www.w3.org/1999/xlink" content-type="doi" xlink:type="simple">10.3897/zookeys.984.53587.figure15</object-id><object-id xmlns:xlink="http://www.w3.org/1999/xlink" content-type="arpha" xlink:type="simple">30BC78BE-064C-5EAD-AFD6-0727E7D49B74</object-id><label>Figure 15.</label><caption><p><italic><tp:taxon-name><tp:taxon-name-part taxon-name-part-type="genus" reg="Calophytus">Calophytus</tp:taxon-name-part> <tp:taxon-name-part taxon-name-part-type="species" reg="monteithi">monteithi</tp:taxon-name-part></tp:taxon-name></italic> sp. nov. <bold>A</bold> adult female (MEI138464), oblique view <bold>B</bold> same, lateral view. Body length: 10.3 mm.</p></caption><graphic xmlns:xlink="http://www.w3.org/1999/xlink" xlink:href="zookeys-984-083-g015.jpg" position="float" orientation="portrait" xlink:type="simple" id="oo_471325.jpg"><uri content-type="original_file" xlink:type="simple">https://binary.pensoft.net/fig/471325</uri></graphic></fig><p><bold><italic>Paratypes</italic></bold>. New Caledonia: Province Nord: 1 male, 13 km by road from Ouego[a] to Mont Mandjanié, Malaise trap along stream [<named-content xmlns:xlink="http://www.w3.org/1999/xlink" content-type="dwc:verbatimCoordinates" xlink:type="simple"><named-content content-type="geo-json" specific-use="{&#34;type&#34;:&#34;Point&#34;,&#34;coordinates&#34;:[164.482000,-20.374000]}" id="NCID0E13AI" xlink:type="simple">-20.374, 164.482</named-content></named-content>], 175 m, 26.XI.1992, D.W. Webb, E.I. &amp; M. Schlinger, (MEI030207, <abbrev xmlns:xlink="http://www.w3.org/1999/xlink" content-type="institution" xlink:title="California Food and Agricultural Department, Sacramento, California, USA" id="ABBRID0E63AI" xlink:type="simple">CSCA</abbrev>). Province Sud: 1 male, Réserve Spéciale de Botanique, Mount Ningua, Malaise trap [<named-content xmlns:xlink="http://www.w3.org/1999/xlink" content-type="dwc:verbatimCoordinates" xlink:type="simple"><named-content content-type="geo-json" specific-use="{&#34;type&#34;:&#34;Point&#34;,&#34;coordinates&#34;:[166.142000,-21.735000]}" id="NCID0EH4AI" xlink:type="simple">-21.735, 166.142</named-content></named-content>], 1100 m, 12–21.XII.2000, L.J. Boutin, M.E. Irwin (MEI131365, <abbrev xmlns:xlink="http://www.w3.org/1999/xlink" content-type="institution" xlink:title="California Food and Agricultural Department, Sacramento, California, USA" id="ABBRID0EM4AI" xlink:type="simple">CSCA</abbrev>); 3 females, Réserve Spéciale de Botanique, Mount Ningua, Malaise trap [-21.735, 166.142], 1100 m, various dates: 9–21.XII.2000, D.W. Webb, E.I. Schlinger, M.E. Irwin (MEI131362–4, <abbrev xmlns:xlink="http://www.w3.org/1999/xlink" content-type="institution" xlink:title="California Food and Agricultural Department, Sacramento, California, USA" id="ABBRID0ER4AI" xlink:type="simple">CSCA</abbrev>); 2 females, Ningua Reserve Camp, Malaise trap, rainforest [<named-content xmlns:xlink="http://www.w3.org/1999/xlink" content-type="dwc:verbatimCoordinates" xlink:type="simple"><named-content content-type="geo-json" specific-use="{&#34;type&#34;:&#34;Point&#34;,&#34;coordinates&#34;:[166.150000,-21.750000]}" id="NCID0EZ4AI" xlink:type="simple">-21.75, 166.15</named-content></named-content>], 1100 m, 12–13.XI.2001, 27.XI–29.I.2002, Burwell, Monteith (MEI138461–2, <named-content xmlns:xlink="http://www.w3.org/1999/xlink" content-type="dwc:institutional_code" xlink:type="simple">QM</named-content>); 2 females, 17 km NNE Nouméa, Mt. Koghis, Malaise trap in tropical forest [<named-content xmlns:xlink="http://www.w3.org/1999/xlink" content-type="dwc:verbatimCoordinates" xlink:type="simple"><named-content content-type="geo-json" specific-use="{&#34;type&#34;:&#34;Point&#34;,&#34;coordinates&#34;:[166.533000,-22.167000]}" id="NCID0EG5AI" xlink:type="simple">-22.167, 166.533</named-content></named-content>], 500 m, 5–15.XI.1992, D.W. Webb (MEI030202–3, <abbrev xmlns:xlink="http://www.w3.org/1999/xlink" content-type="institution" xlink:title="California Food and Agricultural Department, Sacramento, California, USA" id="ABBRID0EL5AI" xlink:type="simple">CSCA</abbrev>); 2 females, 17 km NNE Nouméa, Mt. Koghis, Malaise trap across forest stream [<named-content xmlns:xlink="http://www.w3.org/1999/xlink" content-type="dwc:verbatimCoordinates" xlink:type="simple"><named-content content-type="geo-json" specific-use="{&#34;type&#34;:&#34;Point&#34;,&#34;coordinates&#34;:[166.533000,-22.167000]}" id="NCID0ET5AI" xlink:type="simple">-22.167, 166.533</named-content></named-content>], 500 m, 23–26.XII.1991, M.E. Irwin, D.W. Webb (MEI030195–6, MEI); 1 female, Nouméa, Mt. Koghis, Malaise trap [<named-content xmlns:xlink="http://www.w3.org/1999/xlink" content-type="dwc:verbatimCoordinates" xlink:type="simple"><named-content content-type="geo-json" specific-use="{&#34;type&#34;:&#34;Point&#34;,&#34;coordinates&#34;:[166.533000,-22.167000]}" id="NCID0E25AI" xlink:type="simple">-22.167, 166.533</named-content></named-content>], 500 m, 4.XII.1963, R. Straatman (MEI030197, <named-content xmlns:xlink="http://www.w3.org/1999/xlink" content-type="dwc:institutional_code" xlink:type="simple">BPBM</named-content>); 1 female, 17 km NNE Nouméa, Mount Khogis, Malaise trap across path in rainforest [<named-content xmlns:xlink="http://www.w3.org/1999/xlink" content-type="dwc:verbatimCoordinates" xlink:type="simple"><named-content content-type="geo-json" specific-use="{&#34;type&#34;:&#34;Point&#34;,&#34;coordinates&#34;:[166.505000,-22.176000]}" id="NCID0EI6AI" xlink:type="simple">-22.176, 166.505</named-content></named-content>], 425 m, 8.I.1996, M.E. Irwin, D.W. Webb, E.I. Schlinger, (MEI071888, <abbrev xmlns:xlink="http://www.w3.org/1999/xlink" content-type="institution" xlink:title="California Food and Agricultural Department, Sacramento, California, USA" id="ABBRID0EN6AI" xlink:type="simple">CSCA</abbrev>); 3 females, 30 km NW Yate, Rivière Bleue, Malaise trap [<named-content xmlns:xlink="http://www.w3.org/1999/xlink" content-type="dwc:verbatimCoordinates" xlink:type="simple"><named-content content-type="geo-json" specific-use="{&#34;type&#34;:&#34;Point&#34;,&#34;coordinates&#34;:[166.658000,-22.117000]}" id="NCID0EV6AI" xlink:type="simple">-22.117, 166.658</named-content></named-content>], 12–25.XI.1986, 11–27.X.1988, L.B. de Larbogne, J. Chazeau, A. &amp; S. Tillier, (MEI030198–200, <abbrev xmlns:xlink="http://www.w3.org/1999/xlink" content-type="institution" xlink:title="Muséum national d’Histoire naturelle, Paris, Île-de-France, France" id="ABBRID0E16AI" xlink:type="simple">MNHN</abbrev>); 1 female, Rivière Bleue Provincial Park, 19.6 km Rivière Bleue Road, Malaise trap across forest path [<named-content xmlns:xlink="http://www.w3.org/1999/xlink" content-type="dwc:verbatimCoordinates" xlink:type="simple"><named-content content-type="geo-json" specific-use="{&#34;type&#34;:&#34;Point&#34;,&#34;coordinates&#34;:[166.658000,-22.117000]}" id="NCID0ECABI" xlink:type="simple">-22.117, 166.658</named-content></named-content>], 183 m, 18–20.XI.1992, D.W. Webb (MEI030201, <abbrev xmlns:xlink="http://www.w3.org/1999/xlink" content-type="institution" xlink:title="California Food and Agricultural Department, Sacramento, California, USA" id="ABBRID0EHABI" xlink:type="simple">CSCA</abbrev>).</p><fig id="F16" position="float" orientation="portrait"><object-id xmlns:xlink="http://www.w3.org/1999/xlink" content-type="doi" xlink:type="simple">10.3897/zookeys.984.53587.figure16</object-id><object-id xmlns:xlink="http://www.w3.org/1999/xlink" content-type="arpha" xlink:type="simple">C6F6E02F-E2D0-5F88-9602-F723FA9BD61F</object-id><label>Figure 16.</label><caption><p><italic><tp:taxon-name><tp:taxon-name-part taxon-name-part-type="genus" reg="Calophytus">Calophytus</tp:taxon-name-part> <tp:taxon-name-part taxon-name-part-type="species" reg="schlingeri">schlingeri</tp:taxon-name-part></tp:taxon-name></italic> sp. nov. <bold>A</bold> adult male (MEI030158), anterolateral view <bold>B</bold> same, oblique view <bold>C</bold> adult female (MEI030172), lateral view <bold>D</bold> same, oblique view. Body length: male: 8.6 mm; female: 9.8 mm.</p></caption><graphic xmlns:xlink="http://www.w3.org/1999/xlink" xlink:href="zookeys-984-083-g016.jpg" position="float" orientation="portrait" xlink:type="simple" id="oo_471326.jpg"><uri content-type="original_file" xlink:type="simple">https://binary.pensoft.net/fig/471326</uri></graphic></fig><fig id="F17" position="float" orientation="portrait"><object-id xmlns:xlink="http://www.w3.org/1999/xlink" content-type="doi" xlink:type="simple">10.3897/zookeys.984.53587.figure17</object-id><object-id xmlns:xlink="http://www.w3.org/1999/xlink" content-type="arpha" xlink:type="simple">0A987595-7FD9-5D44-8FE2-34F8E77E9BDB</object-id><label>Figure 17.</label><caption><p><italic><tp:taxon-name><tp:taxon-name-part taxon-name-part-type="genus" reg="Calophytus">Calophytus</tp:taxon-name-part> <tp:taxon-name-part taxon-name-part-type="species" reg="schlingeri">schlingeri</tp:taxon-name-part></tp:taxon-name></italic> sp. nov., cleared male genitalia <bold>A</bold> epandrium <bold>B</bold> gonocoxites and aedeagus, ventral view <bold>C</bold> aedeagus, dorsal view <bold>D</bold> gonocoxites, ventral view. Scale bar: 0.2 mm.</p></caption><graphic xmlns:xlink="http://www.w3.org/1999/xlink" xlink:href="zookeys-984-083-g017.jpg" position="float" orientation="portrait" xlink:type="simple" id="oo_471327.jpg"><uri content-type="original_file" xlink:type="simple">https://binary.pensoft.net/fig/471327</uri></graphic></fig><fig id="F18" position="float" orientation="portrait"><object-id xmlns:xlink="http://www.w3.org/1999/xlink" content-type="doi" xlink:type="simple">10.3897/zookeys.984.53587.figure18</object-id><object-id xmlns:xlink="http://www.w3.org/1999/xlink" content-type="arpha" xlink:type="simple">ECADDA32-EF95-5CB8-AFC6-380B7435D311</object-id><label>Figure 18.</label><caption><p><italic><tp:taxon-name><tp:taxon-name-part taxon-name-part-type="genus" reg="Calophytus">Calophytus</tp:taxon-name-part> <tp:taxon-name-part taxon-name-part-type="species" reg="schlingeri">schlingeri</tp:taxon-name-part></tp:taxon-name></italic> sp. nov., genitalia <bold>A</bold> epandrium <bold>B</bold> gonocoxites, ventral view <bold>C</bold> same, lateral view <bold>D</bold> aedeagus, lateral view <bold>E</bold> same, dorsal view <bold>F</bold> female genitalia, lateral view, internal structures shown. Scale line: 0.2 mm. Abbreviations: <italic>ag</italic>, accessory gland; <italic>d</italic>, distiphallus; <italic>da</italic>, dorsal apodeme of parameral sheath; <italic>ea</italic>, ejaculatory apodeme; <italic>c</italic>, cercus; <italic>A1</italic>, primary acanthophorite spines; <italic>A2</italic> secondary acanthophorite spines; <italic>ga</italic>, gonocoxal apodeme; <italic>gs</italic>, gonostylus; <italic><abbrev xmlns:xlink="http://www.w3.org/1999/xlink" xlink:title="inner gonocoxal process" id="ABBRID0E5DBI" xlink:type="simple">igp</abbrev></italic>, inner gonocoxal process (articulated); <italic>lea</italic>, lateral ejaculatory apodeme; <italic>ogp</italic>, outer gonocoxal process; <italic>s8</italic>, sternite VIII; <italic>s10</italic>, sternite X; <italic>s</italic>, spermatheca; <italic>ss</italic>, spermathecal sac; <italic>ssd</italic>, spermathecal sac duct; <italic>sd</italic>, spermathecal duct; <italic>vl</italic>, ventral lobe.</p></caption><graphic xmlns:xlink="http://www.w3.org/1999/xlink" xlink:href="zookeys-984-083-g018.jpg" position="float" orientation="portrait" xlink:type="simple" id="oo_471328.jpg"><uri content-type="original_file" xlink:type="simple">https://binary.pensoft.net/fig/471328</uri></graphic></fig><fig id="F19" position="float" orientation="portrait"><object-id xmlns:xlink="http://www.w3.org/1999/xlink" content-type="doi" xlink:type="simple">10.3897/zookeys.984.53587.figure19</object-id><object-id xmlns:xlink="http://www.w3.org/1999/xlink" content-type="arpha" xlink:type="simple">45987155-440D-5EB2-84C8-17D3A7A903BD</object-id><label>Figure 19.</label><caption><p><italic><tp:taxon-name><tp:taxon-name-part taxon-name-part-type="genus" reg="Calophytus">Calophytus</tp:taxon-name-part> <tp:taxon-name-part taxon-name-part-type="species" reg="webbi">webbi</tp:taxon-name-part></tp:taxon-name></italic> sp. nov. <bold>A</bold> adult male (MEI030179), lateral view <bold>B</bold> same, oblique view. Body length: 6.3 mm.</p></caption><graphic xmlns:xlink="http://www.w3.org/1999/xlink" xlink:href="zookeys-984-083-g019.jpg" position="float" orientation="portrait" xlink:type="simple" id="oo_471329.jpg"><uri content-type="original_file" xlink:type="simple">https://binary.pensoft.net/fig/471329</uri></graphic></fig><fig id="F20" position="float" orientation="portrait"><object-id xmlns:xlink="http://www.w3.org/1999/xlink" content-type="doi" xlink:type="simple">10.3897/zookeys.984.53587.figure20</object-id><object-id xmlns:xlink="http://www.w3.org/1999/xlink" content-type="arpha" xlink:type="simple">9875E038-E2FC-5E19-AE8F-231F18703902</object-id><label>Figure 20.</label><caption><p><italic><tp:taxon-name><tp:taxon-name-part taxon-name-part-type="genus" reg="Calophytus">Calophytus</tp:taxon-name-part> <tp:taxon-name-part taxon-name-part-type="species" reg="webbi">webbi</tp:taxon-name-part></tp:taxon-name></italic> sp. nov. adult female head, dorsolateral view.</p></caption><graphic xmlns:xlink="http://www.w3.org/1999/xlink" xlink:href="zookeys-984-083-g020.jpg" position="float" orientation="portrait" xlink:type="simple" id="oo_471330.jpg"><uri content-type="original_file" xlink:type="simple">https://binary.pensoft.net/fig/471330</uri></graphic></fig><fig id="F21" position="float" orientation="portrait"><object-id xmlns:xlink="http://www.w3.org/1999/xlink" content-type="doi" xlink:type="simple">10.3897/zookeys.984.53587.figure21</object-id><object-id xmlns:xlink="http://www.w3.org/1999/xlink" content-type="arpha" xlink:type="simple">A128A0A8-CF97-5D79-B115-A7A585F670A3</object-id><label>Figure 21.</label><caption><p><italic><tp:taxon-name><tp:taxon-name-part taxon-name-part-type="genus" reg="Calophytus">Calophytus</tp:taxon-name-part> <tp:taxon-name-part taxon-name-part-type="species" reg="webbi">webbi</tp:taxon-name-part></tp:taxon-name></italic> sp. nov., cleared male genitalia <bold>A</bold> epandrium and tergite VIII <bold>B</bold> gonocoxites and aedeagus, dorsal view with epandrium removed. Scale bar: 0.2 mm.</p></caption><graphic xmlns:xlink="http://www.w3.org/1999/xlink" xlink:href="zookeys-984-083-g021.jpg" position="float" orientation="portrait" xlink:type="simple" id="oo_471331.jpg"><uri content-type="original_file" xlink:type="simple">https://binary.pensoft.net/fig/471331</uri></graphic></fig><fig id="F22" position="float" orientation="portrait"><object-id xmlns:xlink="http://www.w3.org/1999/xlink" content-type="doi" xlink:type="simple">10.3897/zookeys.984.53587.figure22</object-id><object-id xmlns:xlink="http://www.w3.org/1999/xlink" content-type="arpha" xlink:type="simple">4CA206F3-BCEC-5B4A-8E8F-26567E01DB32</object-id><label>Figure 22.</label><caption><p>Distribution of <italic><tp:taxon-name><tp:taxon-name-part taxon-name-part-type="genus" reg="Calophytus">Calophytus</tp:taxon-name-part></tp:taxon-name></italic> spp. collecting records throughout New Caledonia. Provinces are labelled and ecoregions delineated by colour.</p></caption><graphic xmlns:xlink="http://www.w3.org/1999/xlink" xlink:href="zookeys-984-083-g022.jpg" position="float" orientation="portrait" xlink:type="simple" id="oo_471332.jpg"><uri content-type="original_file" xlink:type="simple">https://binary.pensoft.net/fig/471332</uri></graphic></fig></tp:treatment-sec><tp:treatment-sec><!--Section generated to contain objects referenced in tp:taxon-treatment.--><fig id="F7" position="float" orientation="portrait"><object-id xmlns:xlink="http://www.w3.org/1999/xlink" content-type="doi" xlink:type="simple">10.3897/zookeys.984.53587.figure7</object-id><object-id xmlns:xlink="http://www.w3.org/1999/xlink" content-type="arpha" xlink:type="simple">D9FE9D3D-28ED-5417-B906-1F9518A92BAC</object-id><label>Figure 7.</label><caption><p>Wings of <italic><tp:taxon-name><tp:taxon-name-part taxon-name-part-type="genus" reg="Calophytus">Calophytus</tp:taxon-name-part></tp:taxon-name></italic> gen. nov. and <italic><tp:taxon-name><tp:taxon-name-part taxon-name-part-type="genus" reg="Jeanchazeauia">Jeanchazeauia</tp:taxon-name-part></tp:taxon-name></italic> gen. nov. <bold>A</bold><italic><tp:taxon-name><tp:taxon-name-part taxon-name-part-type="genus" reg="Calophytus">C.</tp:taxon-name-part> <tp:taxon-name-part taxon-name-part-type="species" reg="chazeaui">chazeaui</tp:taxon-name-part></tp:taxon-name></italic> sp. nov. <bold>B</bold><italic><tp:taxon-name><tp:taxon-name-part taxon-name-part-type="genus" reg="Calophytus">C.</tp:taxon-name-part> <tp:taxon-name-part taxon-name-part-type="species" reg="schlingeri">schlingeri</tp:taxon-name-part></tp:taxon-name></italic> sp. nov. <bold>C</bold><italic><tp:taxon-name><tp:taxon-name-part taxon-name-part-type="genus" reg="Calophytus">C.</tp:taxon-name-part> <tp:taxon-name-part taxon-name-part-type="species" reg="grandiosus">grandiosus</tp:taxon-name-part></tp:taxon-name></italic> sp. nov. <bold>D</bold><italic><tp:taxon-name><tp:taxon-name-part taxon-name-part-type="genus" reg="Calophytus">C.</tp:taxon-name-part> <tp:taxon-name-part taxon-name-part-type="species" reg="matilei">matilei</tp:taxon-name-part></tp:taxon-name></italic> sp. nov. <bold>E</bold><italic><tp:taxon-name><tp:taxon-name-part taxon-name-part-type="genus" reg="Calophytus">C.</tp:taxon-name-part> <tp:taxon-name-part taxon-name-part-type="species" reg="webbi">webbi</tp:taxon-name-part></tp:taxon-name></italic> sp. nov. <bold>F</bold><italic><tp:taxon-name><tp:taxon-name-part taxon-name-part-type="genus" reg="Calophytus">C.</tp:taxon-name-part> <tp:taxon-name-part taxon-name-part-type="species" reg="monteithi">monteithi</tp:taxon-name-part></tp:taxon-name></italic> sp. nov. <bold>G</bold><italic><tp:taxon-name><tp:taxon-name-part taxon-name-part-type="genus" reg="Jeanchazeauia">J.</tp:taxon-name-part> <tp:taxon-name-part taxon-name-part-type="species" reg="amoa">amoa</tp:taxon-name-part></tp:taxon-name></italic> sp. nov. <bold>H</bold><italic><tp:taxon-name><tp:taxon-name-part taxon-name-part-type="genus" reg="Jeanchazeauia">J.</tp:taxon-name-part> <tp:taxon-name-part taxon-name-part-type="species" reg="nubilosus">nubilosus</tp:taxon-name-part></tp:taxon-name></italic> sp. nov. (female) (figures not to scale).</p></caption><graphic xmlns:xlink="http://www.w3.org/1999/xlink" xlink:href="zookeys-984-083-g003.jpg" position="float" orientation="portrait" xlink:type="simple" id="oo_471313.jpg"><uri content-type="original_file" xlink:type="simple">https://binary.pensoft.net/fig/471313</uri></graphic></fig><fig id="F23" position="float" orientation="portrait"><object-id xmlns:xlink="http://www.w3.org/1999/xlink" content-type="doi" xlink:type="simple">10.3897/zookeys.984.53587.figure23</object-id><object-id xmlns:xlink="http://www.w3.org/1999/xlink" content-type="arpha" xlink:type="simple">97C0529A-B3F0-5C33-91CE-4FE9B0FBF4FA</object-id><label>Figure 23.</label><caption><p>Female abdominal tergites VI–VIII <bold>A</bold><italic><tp:taxon-name><tp:taxon-name-part taxon-name-part-type="genus" reg="Calophytus">Calophytus</tp:taxon-name-part> <tp:taxon-name-part taxon-name-part-type="species" reg="schlingeri">schlingeri</tp:taxon-name-part></tp:taxon-name></italic> sp. nov. <bold>B</bold><italic><tp:taxon-name><tp:taxon-name-part taxon-name-part-type="genus" reg="Jeanchazeauia">Jeanchazeauia</tp:taxon-name-part> <tp:taxon-name-part taxon-name-part-type="species" reg="amoa">amoa</tp:taxon-name-part></tp:taxon-name></italic> sp. nov. <bold>C</bold><italic><tp:taxon-name><tp:taxon-name-part taxon-name-part-type="genus" reg="Jeanchazeauia">Jeanchazeauia</tp:taxon-name-part> <tp:taxon-name-part taxon-name-part-type="species" reg="nubilosus">nubilosus</tp:taxon-name-part></tp:taxon-name></italic> sp. nov. <bold>D</bold><italic><tp:taxon-name><tp:taxon-name-part taxon-name-part-type="genus" reg="Jeanchazeauia">Jeanchazeauia</tp:taxon-name-part> <tp:taxon-name-part taxon-name-part-type="species" reg="rufinatus">rufinatus</tp:taxon-name-part></tp:taxon-name></italic> sp. nov. Scale line: 0.2 mm.</p></caption><graphic xmlns:xlink="http://www.w3.org/1999/xlink" xlink:href="zookeys-984-083-g023.jpg" position="float" orientation="portrait" xlink:type="simple" id="oo_471333.jpg"><uri content-type="original_file" xlink:type="simple">https://binary.pensoft.net/fig/471333</uri></graphic></fig><fig id="F25" position="float" orientation="portrait"><object-id xmlns:xlink="http://www.w3.org/1999/xlink" content-type="doi" xlink:type="simple">10.3897/zookeys.984.53587.figure25</object-id><object-id xmlns:xlink="http://www.w3.org/1999/xlink" content-type="arpha" xlink:type="simple">A1AAA828-5F69-560B-B02D-C4875A950799</object-id><label>Figure 25.</label><caption><p><italic><tp:taxon-name><tp:taxon-name-part taxon-name-part-type="genus" reg="Jeanchazeauia">Jeanchazeauia</tp:taxon-name-part> <tp:taxon-name-part taxon-name-part-type="species" reg="nubilosus">nubilosus</tp:taxon-name-part></tp:taxon-name></italic> sp. nov. <bold>A</bold> adult male (MEI030207), lateral view <bold>B</bold> same, oblique view <bold>C</bold> adult female (MEI030203), lateral view <bold>D</bold> same, oblique view. Body length: male: 8.8 mm; female: 9.2 mm.</p></caption><graphic xmlns:xlink="http://www.w3.org/1999/xlink" xlink:href="zookeys-984-083-g025.jpg" position="float" orientation="portrait" xlink:type="simple" id="oo_471335.jpg"><uri content-type="original_file" xlink:type="simple">https://binary.pensoft.net/fig/471335</uri></graphic></fig><fig id="F26" position="float" orientation="portrait"><object-id xmlns:xlink="http://www.w3.org/1999/xlink" content-type="doi" xlink:type="simple">10.3897/zookeys.984.53587.figure26</object-id><object-id xmlns:xlink="http://www.w3.org/1999/xlink" content-type="arpha" xlink:type="simple">B5F01A0C-E692-551B-8DED-53406247CF6C</object-id><label>Figure 26.</label><caption><p><italic><tp:taxon-name><tp:taxon-name-part taxon-name-part-type="genus" reg="Jeanchazeauia">Jeanchazeauia</tp:taxon-name-part> <tp:taxon-name-part taxon-name-part-type="species" reg="nubilosus">nubilosus</tp:taxon-name-part></tp:taxon-name></italic> sp. nov. <bold>A</bold> cleared male genitalia <bold>A</bold> aedeagus, lateral view <bold>B</bold> epandrium <bold>C</bold> gonocoxites, ventral view. Scale bar: 0.2 mm.</p></caption><graphic xmlns:xlink="http://www.w3.org/1999/xlink" xlink:href="zookeys-984-083-g026.jpg" position="float" orientation="portrait" xlink:type="simple" id="oo_471336.jpg"><uri content-type="original_file" xlink:type="simple">https://binary.pensoft.net/fig/471336</uri></graphic></fig><fig id="F27" position="float" orientation="portrait"><object-id xmlns:xlink="http://www.w3.org/1999/xlink" content-type="doi" xlink:type="simple">10.3897/zookeys.984.53587.figure27</object-id><object-id xmlns:xlink="http://www.w3.org/1999/xlink" content-type="arpha" xlink:type="simple">F98716D0-4DB5-5598-953F-959CE51D60EE</object-id><label>Figure 27.</label><caption><p><italic><tp:taxon-name><tp:taxon-name-part taxon-name-part-type="genus" reg="Jeanchazeauia">Jeanchazeauia</tp:taxon-name-part></tp:taxon-name></italic> spp. genitalia. <italic><tp:taxon-name><tp:taxon-name-part taxon-name-part-type="genus" reg="Jeanchazeauia">Jeanchazeauia</tp:taxon-name-part> <tp:taxon-name-part taxon-name-part-type="species" reg="nubilosus">nubilosus</tp:taxon-name-part></tp:taxon-name></italic> sp. nov. <bold>A</bold> epandrium <bold>B</bold> gonocoxites, ventral view <bold>C</bold> same, lateral view <bold>D</bold> aedeagus, lateral view <bold>E</bold> same, dorsal view <bold>F</bold> female genitalia, lateral view, internal structures shown. <italic><tp:taxon-name><tp:taxon-name-part taxon-name-part-type="genus" reg="Jeanchazeauia">Jeanchazeauia</tp:taxon-name-part> <tp:taxon-name-part taxon-name-part-type="species" reg="rufinatus">rufinatus</tp:taxon-name-part></tp:taxon-name></italic> sp. nov. <bold>G</bold> female tergites VII and VIII, dorsal view. Scale bar: 0.2 mm.</p></caption><graphic xmlns:xlink="http://www.w3.org/1999/xlink" xlink:href="zookeys-984-083-g027.jpg" position="float" orientation="portrait" xlink:type="simple" id="oo_471337.jpg"><uri content-type="original_file" xlink:type="simple">https://binary.pensoft.net/fig/471337</uri></graphic></fig><fig id="F30" position="float" orientation="portrait"><object-id xmlns:xlink="http://www.w3.org/1999/xlink" content-type="doi" xlink:type="simple">10.3897/zookeys.984.53587.figure30</object-id><object-id xmlns:xlink="http://www.w3.org/1999/xlink" content-type="arpha" xlink:type="simple">0A4A4E1B-C546-591E-8A48-EDCC528BD797</object-id><label>Figure 30.</label><caption><p>Distribution of <italic><tp:taxon-name><tp:taxon-name-part taxon-name-part-type="genus" reg="Jeanchazeauia">Jeanchazeauia</tp:taxon-name-part></tp:taxon-name></italic> spp. collecting records throughout New Caledonia. Provinces are labelled and ecoregions delineated by colour.</p></caption><graphic xmlns:xlink="http://www.w3.org/1999/xlink" xlink:href="zookeys-984-083-g030.jpg" position="float" orientation="portrait" xlink:type="simple" id="oo_471340.jpg"><uri content-type="original_file" xlink:type="simple">https://binary.pensoft.net/fig/471340</uri></graphic></fig><fig id="F31" position="float" orientation="portrait"><object-id xmlns:xlink="http://www.w3.org/1999/xlink" content-type="doi" xlink:type="simple">10.3897/zookeys.984.53587.figure31</object-id><object-id xmlns:xlink="http://www.w3.org/1999/xlink" content-type="arpha" xlink:type="simple">604AD405-29AD-55B3-92D1-EADCB330C026</object-id><label>Figure 31.</label><caption><p>Natural habitats of New Caledonian agapophytine stiletto flies <bold>A</bold> Riviere Bleue Reserve, sclerophyll forest and maquis scrub, habitat of <italic><tp:taxon-name><tp:taxon-name-part taxon-name-part-type="genus" reg="Calophytus">C.</tp:taxon-name-part> <tp:taxon-name-part taxon-name-part-type="species" reg="chazeaui">chazeaui</tp:taxon-name-part></tp:taxon-name></italic> sp. nov., <italic><tp:taxon-name><tp:taxon-name-part taxon-name-part-type="genus" reg="Calophytus">C.</tp:taxon-name-part> <tp:taxon-name-part taxon-name-part-type="species" reg="grandiosus">grandiosus</tp:taxon-name-part></tp:taxon-name></italic> sp. nov., <italic><tp:taxon-name><tp:taxon-name-part taxon-name-part-type="genus" reg="Calophytus">C.</tp:taxon-name-part> <tp:taxon-name-part taxon-name-part-type="species" reg="schlingeri">schlingeri</tp:taxon-name-part></tp:taxon-name></italic> sp. nov., and <italic><tp:taxon-name><tp:taxon-name-part taxon-name-part-type="genus" reg="Jeanchazeauia">J.</tp:taxon-name-part> <tp:taxon-name-part taxon-name-part-type="species" reg="nubilosus">nubilosus</tp:taxon-name-part></tp:taxon-name></italic> sp. nov. <bold>B</bold> Pindai Peninsula, tropical dry forest, habitat of <italic><tp:taxon-name><tp:taxon-name-part taxon-name-part-type="genus" reg="Calophytus">C.</tp:taxon-name-part> <tp:taxon-name-part taxon-name-part-type="species" reg="webbi">webbi</tp:taxon-name-part></tp:taxon-name></italic> sp. nov. <bold>C</bold> Mount Dzumac, rainforest, habitat of <italic><tp:taxon-name><tp:taxon-name-part taxon-name-part-type="genus" reg="Jeanchazeauia">J.</tp:taxon-name-part> <tp:taxon-name-part taxon-name-part-type="species" reg="nubilosus">nubilosus</tp:taxon-name-part></tp:taxon-name></italic> sp. nov. <bold>D</bold> Mount Dore, rainforest and dry sclerophyll forest <bold>E</bold> Mount Dore, Malaise trap in flyway (photographs by Michael E. Irwin).</p></caption><graphic xmlns:xlink="http://www.w3.org/1999/xlink" xlink:href="zookeys-984-083-g031.jpg" position="float" orientation="portrait" xlink:type="simple" id="oo_471341.jpg"><uri content-type="original_file" xlink:type="simple">https://binary.pensoft.net/fig/471341</uri></graphic></fig><fig id="F32" position="float" orientation="portrait"><object-id xmlns:xlink="http://www.w3.org/1999/xlink" content-type="doi" xlink:type="simple">10.3897/zookeys.984.53587.figure32</object-id><object-id xmlns:xlink="http://www.w3.org/1999/xlink" content-type="arpha" xlink:type="simple">678DE1F7-8F69-5062-BD0A-EABB7DCDCA51</object-id><label>Figure 32.</label><caption><p>Natural habitats of New Caledonian agapophytine stiletto flies <bold>A</bold> Mount Aoupinie, rainforest, habitat of <italic><tp:taxon-name><tp:taxon-name-part taxon-name-part-type="genus" reg="Calophytus">C.</tp:taxon-name-part> <tp:taxon-name-part taxon-name-part-type="species" reg="monteithi">monteithi</tp:taxon-name-part></tp:taxon-name></italic> sp. nov. <bold>B</bold> Mount Ningua, rainforest, habitat of <italic><tp:taxon-name><tp:taxon-name-part taxon-name-part-type="genus" reg="Jeanchazeauia">J.</tp:taxon-name-part> <tp:taxon-name-part taxon-name-part-type="species" reg="nubilosus">nubilosus</tp:taxon-name-part></tp:taxon-name></italic> sp. nov. <bold>C</bold> Mount Mandjelia, habitat of <italic><tp:taxon-name><tp:taxon-name-part taxon-name-part-type="genus" reg="Calophytus">C.</tp:taxon-name-part> <tp:taxon-name-part taxon-name-part-type="species" reg="grandiosus">grandiosus</tp:taxon-name-part></tp:taxon-name></italic> sp. nov. (photographs by Michael E. Irwin).</p></caption><graphic xmlns:xlink="http://www.w3.org/1999/xlink" xlink:href="zookeys-984-083-g032.jpg" position="float" orientation="portrait" xlink:type="simple" id="oo_471342.jpg"><uri content-type="original_file" xlink:type="simple">https://binary.pensoft.net/fig/471342</uri></graphic></fig></tp:treatment-sec><ref-list><ref id="B18"><mixed-citation xmlns:xlink="http://www.w3.org/1999/xlink" xlink:type="simple"><person-group><name name-style="western"><surname>Winterton</surname><given-names>SL</given-names></name><name name-style="western"><surname>Hardy</surname><given-names>NB</given-names></name><name name-style="western"><surname>Gaimari</surname><given-names>SD</given-names></name><name name-style="western"><surname>Hauser</surname><given-names>M</given-names></name><name name-style="western"><surname>Hill</surname><given-names>HN</given-names></name><name name-style="western"><surname>Holston</surname><given-names>KC</given-names></name><name name-style="western"><surname>Irwin</surname><given-names>ME</given-names></name><name name-style="western"><surname>Lambkin</surname><given-names>CL</given-names></name><name name-style="western"><surname>Metz</surname><given-names>MA</given-names></name><name name-style="western"><surname>Turco</surname><given-names>F</given-names></name><name name-style="western"><surname>Webb</surname><given-names>D</given-names></name><name name-style="western"><surname>Yang</surname><given-names>L</given-names></name><name name-style="western"><surname>Yeates</surname><given-names>DK</given-names></name><name name-style="western"><surname>Wiegmann</surname><given-names>BM</given-names></name></person-group> (<year>2016</year>) <article-title>The phylogeny of stiletto flies (<tp:taxon-name><tp:taxon-name-part taxon-name-part-type="order">Diptera</tp:taxon-name-part></tp:taxon-name>: <tp:taxon-name><tp:taxon-name-part taxon-name-part-type="genus">Therevidae</tp:taxon-name-part></tp:taxon-name>).</article-title><source>Systematic Entomology</source><volume>41</volume>: <fpage>144</fpage>–<lpage>161</lpage>. <ext-link xlink:type="simple" ext-link-type="doi" xlink:href="10.1111/syen.12147">https://doi.org/10.1111/syen.12147</ext-link></mixed-citation></ref></ref-list></tp:taxon-treatment>
