# Supplementary material for: New stiletto flies from New Caledonia (Therevidae, Agapophytinae)
Source: Zookeys. 2020 Nov 4;984:83–132. doi: 10.3897/zookeys.984.53587 (PMC7658186; doi:10.3897/zookeys.984.53587)
Supplement: XML Treatment for Jeanchazeauia rufinatus [file zookeys.984.53587-treatment11.xml]

<!DOCTYPE tp:taxon-treatment
  PUBLIC "-//TaxonX//DTD Taxonomic Treatment Publishing DTD v0 20100105//EN" "tax-treatment-NSO.dtd">
<tp:taxon-treatment xmlns:tp="http://www.plazi.org/taxpub"><tp:treatment-meta><kwd-group><label>Taxon classification</label><kwd><named-content xmlns:xlink="http://www.w3.org/1999/xlink" content-type="kingdom">Animalia</named-content></kwd><kwd><named-content xmlns:xlink="http://www.w3.org/1999/xlink" content-type="order">Therevidae</named-content></kwd><kwd><named-content xmlns:xlink="http://www.w3.org/1999/xlink" content-type="family">Agapophytinae</named-content></kwd></kwd-group><mixed-citation publication-type="journal"><person-group><name><surname>Irwin</surname><given-names>Michael E.</given-names></name><name><surname>Winterton</surname><given-names>Shaun L.</given-names></name><name><surname>Metz</surname><given-names>Mark A.</given-names></name></person-group><article-title>New stiletto flies from New Caledonia (<tp:taxon-name><tp:taxon-name-part taxon-name-part-type="genus" reg="Therevidae">Therevidae</tp:taxon-name-part></tp:taxon-name>, <tp:taxon-name><tp:taxon-name-part taxon-name-part-type="subfamily">Agapophytinae</tp:taxon-name-part></tp:taxon-name>)</article-title><source>Zookeys</source><day>04</day><month>11</month><year>2020</year><volume>984</volume><fpage>83</fpage><lpage>132</lpage><pub-id pub-id-type="doi">10.3897/zookeys.984.53587</pub-id></mixed-citation></tp:treatment-meta><tp:nomenclature><tp:taxon-name><object-id xmlns:xlink="http://www.w3.org/1999/xlink" content-type="arpha" xlink:type="simple">D68B4E9D-9324-542F-B315-E9FA75129231</object-id>
              <tp:taxon-name-part taxon-name-part-type="genus" reg="Jeanchazeauia">Jeanchazeauia</tp:taxon-name-part>
              <tp:taxon-name-part taxon-name-part-type="species" reg="rufinatus">rufinatus</tp:taxon-name-part>
              <object-id xmlns:xlink="http://www.w3.org/1999/xlink" content-type="zoobank" xlink:type="simple">http://zoobank.org/75344FB2-15DD-402C-98CF-45DD58CFEF06</object-id>
            </tp:taxon-name><tp:taxon-status xmlns:xlink="http://www.w3.org/1999/xlink" xlink:type="simple">sp. nov.</tp:taxon-status><xref ref-type="fig" rid="F23">Figs 23D</xref><xref ref-type="fig" rid="F27">, 27G</xref><xref ref-type="fig" rid="F28">, 28</xref><xref ref-type="fig" rid="F29">, 29</xref><xref ref-type="fig" rid="F30">, 30</xref></tp:nomenclature><tp:treatment-sec sec-type="diagnosis" id="SECID0EZJBI"><title>Diagnosis.</title><p>Female abdomen black with white band on tergite II, tergites IV and V with bright red suffusion; black macrosetae on all femora, posteroventral macrosetae on all femora; frons with silver pubescence; female wing with two regular bands.</p><fig id="F23" position="float" orientation="portrait"><object-id xmlns:xlink="http://www.w3.org/1999/xlink" content-type="doi" xlink:type="simple">10.3897/zookeys.984.53587.figure23</object-id><object-id xmlns:xlink="http://www.w3.org/1999/xlink" content-type="arpha" xlink:type="simple">97C0529A-B3F0-5C33-91CE-4FE9B0FBF4FA</object-id><label>Figure 23.</label><caption><p>Female abdominal tergites VI–VIII <bold>A</bold><italic><tp:taxon-name><tp:taxon-name-part taxon-name-part-type="genus" reg="Calophytus">Calophytus</tp:taxon-name-part> <tp:taxon-name-part taxon-name-part-type="species" reg="schlingeri">schlingeri</tp:taxon-name-part></tp:taxon-name></italic> sp. nov. <bold>B</bold><italic><tp:taxon-name><tp:taxon-name-part taxon-name-part-type="genus" reg="Jeanchazeauia">Jeanchazeauia</tp:taxon-name-part> <tp:taxon-name-part taxon-name-part-type="species" reg="amoa">amoa</tp:taxon-name-part></tp:taxon-name></italic> sp. nov. <bold>C</bold><italic><tp:taxon-name><tp:taxon-name-part taxon-name-part-type="genus" reg="Jeanchazeauia">Jeanchazeauia</tp:taxon-name-part> <tp:taxon-name-part taxon-name-part-type="species" reg="nubilosus">nubilosus</tp:taxon-name-part></tp:taxon-name></italic> sp. nov. <bold>D</bold><italic><tp:taxon-name><tp:taxon-name-part taxon-name-part-type="genus" reg="Jeanchazeauia">Jeanchazeauia</tp:taxon-name-part> <tp:taxon-name-part taxon-name-part-type="species" reg="rufinatus">rufinatus</tp:taxon-name-part></tp:taxon-name></italic> sp. nov. Scale line: 0.2 mm.</p></caption><graphic xmlns:xlink="http://www.w3.org/1999/xlink" xlink:href="zookeys-984-083-g023.jpg" position="float" orientation="portrait" xlink:type="simple" id="oo_471333.jpg"><uri content-type="original_file" xlink:type="simple">https://binary.pensoft.net/fig/471333</uri></graphic></fig></tp:treatment-sec><tp:treatment-sec sec-type="description" id="SECID0E6LBI"><title>Description.</title><p>Length 10.0 mm. <italic>Head</italic>. Dark brown, overlain with dense silver pubescence. Frons with silver pubescence, dorsal area with faint bronze suffusion at some angles, several short, black, setae below ocellar tubercle, eyes separated by width of ocellar tubercle. Occiput and gena entirely bright silver pubescent, except matte black-bronze pubescence along post ocular ridge; postocular macrosetae mostly black, in a single row dorsally; white setal pile ventrolaterally onto gena. Scape 0.3× head length, dark brown, sparsely pubescent, short, black, setose except medial surface. Basal flagellomere 1.2× length of scape, gradually tapering to a blunt point apically, sparsely silver pubescent with short, black setae dorsally at base. Second flagellomere apical, slightly conical, apex narrower than base; &lt; 1/10× length of basal flagellomere. Third flagellomere ½× length of second, conical. Style small, spiculate. Palpus one segmented, cylindrical, apex slightly capitate; dark brown; silver pubescent, admixed with brown setae. Mouthparts brown; brown setose. <italic>Thorax</italic>. Dark brown, overlain with black and silver pubescence; scutum brown pubescent with broad, silver pubescent dorsocentral stripes converging posteriorly; postpronotal lobes and posterior notopleuron silver pubescent; scutellum black, matte pubescent; pleuron silver pubescent with two brown pubescent vertical bands, first passing from the notum at the prothoracic spiracle posteroventrally through the anterior katepisternum, second band from the wing base posteroventrally through the meron; macrosetae black (<abbrev xmlns:xlink="http://www.w3.org/1999/xlink" xlink:title="notopleural" id="ABBRID0EJMBI" xlink:type="simple">np</abbrev>: 2, <abbrev xmlns:xlink="http://www.w3.org/1999/xlink" xlink:title="supra alar" id="ABBRID0ENMBI" xlink:type="simple">sa</abbrev>: 1, <abbrev xmlns:xlink="http://www.w3.org/1999/xlink" xlink:title="post alar" id="ABBRID0ERMBI" xlink:type="simple">pa</abbrev>: 1, <abbrev xmlns:xlink="http://www.w3.org/1999/xlink" xlink:title="dorsocentral" id="ABBRID0EVMBI" xlink:type="simple">dc</abbrev>: 0, <abbrev xmlns:xlink="http://www.w3.org/1999/xlink" xlink:title="scutellar" id="ABBRID0EZMBI" xlink:type="simple">sc</abbrev>: 1); scutum with short, black setae dorsally; postpronotum, postpronotal lobe, cervical sclerite, proepisternum, and lateral prosternum with at least some short, white setae; katatergite white setose. <italic>Legs</italic>. Dark brown; coxae densely silver pubescent, otherwise sparsely pubescent; short, black setose; all macrosetae black. Fore- and mid coxae admixed with long, black and white setae; hind coxa white setose. Forecoxa with two, midcoxa with four, and hind coxa with five black, anteroventral, marginal macrosetae. Hind femur with one subapical anteroventral macroseta; series of small dark posteroventral macrosetae along middle of all femora, larger on hind femur. <italic>Wing</italic>. Membrane mostly colourless hyaline with two broad dark grey bands; basal band originating at pterostigma and covering membrane directly posterior to posterior wing margin; apical band covering wing tip except apical 1/6 of wing lighter grey; membrane with extensive areas bare of microtrichia. Pterostigma dark grey. Venation dark brown, cell m<sub>3</sub> wide open at wing margin. Haltere dark brown. <italic>Abdomen</italic>. Dark brown, sparsely silver pubescent, sparsely brown pubescent medially on tergites I–III; tergite II with silver pubescent band on anterior 1/4; tergites IV and V and posterior margin of tergite III reddish orange, except extreme lateral margin dark brown; short, black, setose, apical segments with longer setae; tergites I and II with long, white and black setae laterally. <italic>Genitalia</italic>. Female: tergites VII and VIII highly modified, much wider than long, with an extremely long anteromedial, narrow projection; posterior margin slightly emarginated. Sternite VIII slightly longer than wide, slightly convex ventrally, posterior lobes tapering sharply posteriorly, separate, with a median aedeagal guide; dense, elongate, gold-brown setae present, bare at extreme lateral margin. Medial lobe of tergite IX reduced, very short and only slightly sclerotised, bare of setae. Acanthophorite dark brown; acanthophorite spines dark brown, A2 spines inseparable from rest of acanthophorite setae. Sternite X quadrate, slightly longer than wide, anterior margin truncate, posterior margin slightly emarginate; short, dark brown setose. Furca longer than wide, semicircular anteriorly, tapered to a point posteriorly, origin of spermathecal ducts occurring immediately adjacent to furcal membrane; three spermathecae, much longer than wide, sac-like, wider apically than basally; spermathecal duct thickened basally, extremely narrowed basal to spermathecae; bifurcation of spermathecal sac duct with spermathecal ducts very close to furcal membrane; spermathecal sac duct very long; sac ovoid, longer than wide. Spermathecal ducts and spermathecal sac duct uniting to form a common gonopore on furcal membrane; gonopore wide at orifice and narrowing to common duct.</p><fig id="F24" position="float" orientation="portrait"><object-id xmlns:xlink="http://www.w3.org/1999/xlink" content-type="doi" xlink:type="simple">10.3897/zookeys.984.53587.figure24</object-id><object-id xmlns:xlink="http://www.w3.org/1999/xlink" content-type="arpha" xlink:type="simple">BD2F8760-F3F4-5C2C-8F31-0C886A55B4C5</object-id><label>Figure 24.</label><caption><p><italic><tp:taxon-name><tp:taxon-name-part taxon-name-part-type="genus" reg="Jeanchazeauia">Jeanchazeauia</tp:taxon-name-part> <tp:taxon-name-part taxon-name-part-type="species" reg="amoa">amoa</tp:taxon-name-part></tp:taxon-name></italic> sp. nov. <bold>A</bold> adult female (MEI138463), lateral view <bold>B</bold> same, oblique view. Body length: 7.8 mm.</p></caption><graphic xmlns:xlink="http://www.w3.org/1999/xlink" xlink:href="zookeys-984-083-g024.jpg" position="float" orientation="portrait" xlink:type="simple" id="oo_471334.jpg"><uri content-type="original_file" xlink:type="simple">https://binary.pensoft.net/fig/471334</uri></graphic></fig></tp:treatment-sec><tp:treatment-sec sec-type="etymology" id="SECID0EDOBI"><title>Etymology.</title><p>Derived from the Latin <italic>rufus</italic>, red, reddish, and -<italic>atus</italic>, clothed; referring to the reddish area on the female abdomen. Gender is masculine.</p><fig id="F25" position="float" orientation="portrait"><object-id xmlns:xlink="http://www.w3.org/1999/xlink" content-type="doi" xlink:type="simple">10.3897/zookeys.984.53587.figure25</object-id><object-id xmlns:xlink="http://www.w3.org/1999/xlink" content-type="arpha" xlink:type="simple">A1AAA828-5F69-560B-B02D-C4875A950799</object-id><label>Figure 25.</label><caption><p><italic><tp:taxon-name><tp:taxon-name-part taxon-name-part-type="genus" reg="Jeanchazeauia">Jeanchazeauia</tp:taxon-name-part> <tp:taxon-name-part taxon-name-part-type="species" reg="nubilosus">nubilosus</tp:taxon-name-part></tp:taxon-name></italic> sp. nov. <bold>A</bold> adult male (MEI030207), lateral view <bold>B</bold> same, oblique view <bold>C</bold> adult female (MEI030203), lateral view <bold>D</bold> same, oblique view. Body length: male: 8.8 mm; female: 9.2 mm.</p></caption><graphic xmlns:xlink="http://www.w3.org/1999/xlink" xlink:href="zookeys-984-083-g025.jpg" position="float" orientation="portrait" xlink:type="simple" id="oo_471335.jpg"><uri content-type="original_file" xlink:type="simple">https://binary.pensoft.net/fig/471335</uri></graphic></fig></tp:treatment-sec><tp:treatment-sec sec-type="comments" id="SECID0ENPBI"><title>Comments.</title><p><italic><tp:taxon-name><tp:taxon-name-part taxon-name-part-type="genus" reg="Jeanchazeauia">Jeanchazeauia</tp:taxon-name-part> <tp:taxon-name-part taxon-name-part-type="species" reg="rufinatus">rufinatus</tp:taxon-name-part></tp:taxon-name></italic> sp. nov. can be readily identified by the intensely white pubescence over the entire frons area, and at least in the female by the reddish cuticle on tergites IV and V and on the posterior margin of tergite III. This species has been rarely collected and occurs in rainforest near Sarraméa in the southern province. No males are known.</p><fig id="F26" position="float" orientation="portrait"><object-id xmlns:xlink="http://www.w3.org/1999/xlink" content-type="doi" xlink:type="simple">10.3897/zookeys.984.53587.figure26</object-id><object-id xmlns:xlink="http://www.w3.org/1999/xlink" content-type="arpha" xlink:type="simple">B5F01A0C-E692-551B-8DED-53406247CF6C</object-id><label>Figure 26.</label><caption><p><italic><tp:taxon-name><tp:taxon-name-part taxon-name-part-type="genus" reg="Jeanchazeauia">Jeanchazeauia</tp:taxon-name-part> <tp:taxon-name-part taxon-name-part-type="species" reg="nubilosus">nubilosus</tp:taxon-name-part></tp:taxon-name></italic> sp. nov. <bold>A</bold> cleared male genitalia <bold>A</bold> aedeagus, lateral view <bold>B</bold> epandrium <bold>C</bold> gonocoxites, ventral view. Scale bar: 0.2 mm.</p></caption><graphic xmlns:xlink="http://www.w3.org/1999/xlink" xlink:href="zookeys-984-083-g026.jpg" position="float" orientation="portrait" xlink:type="simple" id="oo_471336.jpg"><uri content-type="original_file" xlink:type="simple">https://binary.pensoft.net/fig/471336</uri></graphic></fig></tp:treatment-sec><tp:treatment-sec sec-type="material" id="SECID0E5QBI"><title>Specimens examined.</title><p><bold><italic>Holotype</italic></bold> female, New Caledonia: Province Sud: Reserve Col d’ Amieu, 7.5 km NW Sarraméa, Malaise, <named-content xmlns:xlink="http://www.w3.org/1999/xlink" content-type="dwc:verbatimCoordinates" xlink:type="simple"><named-content content-type="geo-json" specific-use="{&#34;type&#34;:&#34;Point&#34;,&#34;coordinates&#34;:[165.819000,-21.585000]}" id="NCID0EMRBI" xlink:type="simple">21.585°S, 165.819°E</named-content></named-content> [<named-content xmlns:xlink="http://www.w3.org/1999/xlink" content-type="dwc:verbatimCoordinates" xlink:type="simple"><named-content content-type="geo-json" specific-use="{&#34;type&#34;:&#34;Point&#34;,&#34;coordinates&#34;:[165.819000,-21.585000]}" id="NCID0EURBI" xlink:type="simple">-21.585, 165.819</named-content></named-content>], 4–9.XI.2000, D.W. Webb, E.I. Schlinger, M.E. Irwin, 300 m (MEI108229, <abbrev xmlns:xlink="http://www.w3.org/1999/xlink" content-type="institution" xlink:title="Muséum national d’Histoire naturelle, Paris, Île-de-France, France" id="ABBRID0EZRBI" xlink:type="simple">MNHN</abbrev>).</p><fig id="F27" position="float" orientation="portrait"><object-id xmlns:xlink="http://www.w3.org/1999/xlink" content-type="doi" xlink:type="simple">10.3897/zookeys.984.53587.figure27</object-id><object-id xmlns:xlink="http://www.w3.org/1999/xlink" content-type="arpha" xlink:type="simple">F98716D0-4DB5-5598-953F-959CE51D60EE</object-id><label>Figure 27.</label><caption><p><italic><tp:taxon-name><tp:taxon-name-part taxon-name-part-type="genus" reg="Jeanchazeauia">Jeanchazeauia</tp:taxon-name-part></tp:taxon-name></italic> spp. genitalia. <italic><tp:taxon-name><tp:taxon-name-part taxon-name-part-type="genus" reg="Jeanchazeauia">Jeanchazeauia</tp:taxon-name-part> <tp:taxon-name-part taxon-name-part-type="species" reg="nubilosus">nubilosus</tp:taxon-name-part></tp:taxon-name></italic> sp. nov. <bold>A</bold> epandrium <bold>B</bold> gonocoxites, ventral view <bold>C</bold> same, lateral view <bold>D</bold> aedeagus, lateral view <bold>E</bold> same, dorsal view <bold>F</bold> female genitalia, lateral view, internal structures shown. <italic><tp:taxon-name><tp:taxon-name-part taxon-name-part-type="genus" reg="Jeanchazeauia">Jeanchazeauia</tp:taxon-name-part> <tp:taxon-name-part taxon-name-part-type="species" reg="rufinatus">rufinatus</tp:taxon-name-part></tp:taxon-name></italic> sp. nov. <bold>G</bold> female tergites VII and VIII, dorsal view. Scale bar: 0.2 mm.</p></caption><graphic xmlns:xlink="http://www.w3.org/1999/xlink" xlink:href="zookeys-984-083-g027.jpg" position="float" orientation="portrait" xlink:type="simple" id="oo_471337.jpg"><uri content-type="original_file" xlink:type="simple">https://binary.pensoft.net/fig/471337</uri></graphic></fig><fig id="F28" position="float" orientation="portrait"><object-id xmlns:xlink="http://www.w3.org/1999/xlink" content-type="doi" xlink:type="simple">10.3897/zookeys.984.53587.figure28</object-id><object-id xmlns:xlink="http://www.w3.org/1999/xlink" content-type="arpha" xlink:type="simple">F2BF76D8-D307-5D6D-9FD6-7B8345A9D53C</object-id><label>Figure 28.</label><caption><p><italic><tp:taxon-name><tp:taxon-name-part taxon-name-part-type="genus" reg="Jeanchazeauia">Jeanchazeauia</tp:taxon-name-part> <tp:taxon-name-part taxon-name-part-type="species" reg="rufinatus">rufinatus</tp:taxon-name-part></tp:taxon-name></italic> sp. nov. adult female (MEI071891), lateral view. Body length: 10.0 mm.</p></caption><graphic xmlns:xlink="http://www.w3.org/1999/xlink" xlink:href="zookeys-984-083-g028.jpg" position="float" orientation="portrait" xlink:type="simple" id="oo_471338.jpg"><uri content-type="original_file" xlink:type="simple">https://binary.pensoft.net/fig/471338</uri></graphic></fig><fig id="F29" position="float" orientation="portrait"><object-id xmlns:xlink="http://www.w3.org/1999/xlink" content-type="doi" xlink:type="simple">10.3897/zookeys.984.53587.figure29</object-id><object-id xmlns:xlink="http://www.w3.org/1999/xlink" content-type="arpha" xlink:type="simple">E7427D1D-4E01-5C2C-B328-2A1BE64A4BBC</object-id><label>Figure 29.</label><caption><p><italic><tp:taxon-name><tp:taxon-name-part taxon-name-part-type="genus" reg="Jeanchazeauia">Jeanchazeauia</tp:taxon-name-part> <tp:taxon-name-part taxon-name-part-type="species" reg="rufinatus">rufinatus</tp:taxon-name-part></tp:taxon-name></italic> sp. nov. adult female (MEI071891), oblique view. Body length: 10.0 mm.</p></caption><graphic xmlns:xlink="http://www.w3.org/1999/xlink" xlink:href="zookeys-984-083-g029.jpg" position="float" orientation="portrait" xlink:type="simple" id="oo_471339.jpg"><uri content-type="original_file" xlink:type="simple">https://binary.pensoft.net/fig/471339</uri></graphic></fig><p><bold><italic>Paratype</italic></bold>. New Caledonia: 1 female Province Sud: 9 km NW Sarraméa, Malaise on forest hillside, 305 m, 9.I.1996, M.E. Irwin, D.W. Webb, E.I. Schlinger, <named-content xmlns:xlink="http://www.w3.org/1999/xlink" content-type="dwc:verbatimCoordinates" xlink:type="simple"><named-content content-type="geo-json" specific-use="{&#34;type&#34;:&#34;Point&#34;,&#34;coordinates&#34;:[165.815278,-21.585278]}" id="NCID0EQVBI" xlink:type="simple">21°35'07"S, 165°48'55"E</named-content></named-content> [<named-content xmlns:xlink="http://www.w3.org/1999/xlink" content-type="dwc:verbatimCoordinates" xlink:type="simple"><named-content content-type="geo-json" specific-use="{&#34;type&#34;:&#34;Point&#34;,&#34;coordinates&#34;:[165.815000,-21.585000]}" id="NCID0EYVBI" xlink:type="simple">-21.585, 165.815</named-content></named-content>] (MEI071891, <abbrev xmlns:xlink="http://www.w3.org/1999/xlink" content-type="institution" xlink:title="California Food and Agricultural Department, Sacramento, California, USA" id="ABBRID0E4VBI" xlink:type="simple">CSCA</abbrev>).</p><fig id="F30" position="float" orientation="portrait"><object-id xmlns:xlink="http://www.w3.org/1999/xlink" content-type="doi" xlink:type="simple">10.3897/zookeys.984.53587.figure30</object-id><object-id xmlns:xlink="http://www.w3.org/1999/xlink" content-type="arpha" xlink:type="simple">0A4A4E1B-C546-591E-8A48-EDCC528BD797</object-id><label>Figure 30.</label><caption><p>Distribution of <italic><tp:taxon-name><tp:taxon-name-part taxon-name-part-type="genus" reg="Jeanchazeauia">Jeanchazeauia</tp:taxon-name-part></tp:taxon-name></italic> spp. collecting records throughout New Caledonia. Provinces are labelled and ecoregions delineated by colour.</p></caption><graphic xmlns:xlink="http://www.w3.org/1999/xlink" xlink:href="zookeys-984-083-g030.jpg" position="float" orientation="portrait" xlink:type="simple" id="oo_471340.jpg"><uri content-type="original_file" xlink:type="simple">https://binary.pensoft.net/fig/471340</uri></graphic></fig><fig id="F31" position="float" orientation="portrait"><object-id xmlns:xlink="http://www.w3.org/1999/xlink" content-type="doi" xlink:type="simple">10.3897/zookeys.984.53587.figure31</object-id><object-id xmlns:xlink="http://www.w3.org/1999/xlink" content-type="arpha" xlink:type="simple">604AD405-29AD-55B3-92D1-EADCB330C026</object-id><label>Figure 31.</label><caption><p>Natural habitats of New Caledonian agapophytine stiletto flies <bold>A</bold> Riviere Bleue Reserve, sclerophyll forest and maquis scrub, habitat of <italic><tp:taxon-name><tp:taxon-name-part taxon-name-part-type="genus" reg="Calophytus">C.</tp:taxon-name-part> <tp:taxon-name-part taxon-name-part-type="species" reg="chazeaui">chazeaui</tp:taxon-name-part></tp:taxon-name></italic> sp. nov., <italic><tp:taxon-name><tp:taxon-name-part taxon-name-part-type="genus" reg="Calophytus">C.</tp:taxon-name-part> <tp:taxon-name-part taxon-name-part-type="species" reg="grandiosus">grandiosus</tp:taxon-name-part></tp:taxon-name></italic> sp. nov., <italic><tp:taxon-name><tp:taxon-name-part taxon-name-part-type="genus" reg="Calophytus">C.</tp:taxon-name-part> <tp:taxon-name-part taxon-name-part-type="species" reg="schlingeri">schlingeri</tp:taxon-name-part></tp:taxon-name></italic> sp. nov., and <italic><tp:taxon-name><tp:taxon-name-part taxon-name-part-type="genus" reg="Jeanchazeauia">J.</tp:taxon-name-part> <tp:taxon-name-part taxon-name-part-type="species" reg="nubilosus">nubilosus</tp:taxon-name-part></tp:taxon-name></italic> sp. nov. <bold>B</bold> Pindai Peninsula, tropical dry forest, habitat of <italic><tp:taxon-name><tp:taxon-name-part taxon-name-part-type="genus" reg="Calophytus">C.</tp:taxon-name-part> <tp:taxon-name-part taxon-name-part-type="species" reg="webbi">webbi</tp:taxon-name-part></tp:taxon-name></italic> sp. nov. <bold>C</bold> Mount Dzumac, rainforest, habitat of <italic><tp:taxon-name><tp:taxon-name-part taxon-name-part-type="genus" reg="Jeanchazeauia">J.</tp:taxon-name-part> <tp:taxon-name-part taxon-name-part-type="species" reg="nubilosus">nubilosus</tp:taxon-name-part></tp:taxon-name></italic> sp. nov. <bold>D</bold> Mount Dore, rainforest and dry sclerophyll forest <bold>E</bold> Mount Dore, Malaise trap in flyway (photographs by Michael E. Irwin).</p></caption><graphic xmlns:xlink="http://www.w3.org/1999/xlink" xlink:href="zookeys-984-083-g031.jpg" position="float" orientation="portrait" xlink:type="simple" id="oo_471341.jpg"><uri content-type="original_file" xlink:type="simple">https://binary.pensoft.net/fig/471341</uri></graphic></fig><fig id="F32" position="float" orientation="portrait"><object-id xmlns:xlink="http://www.w3.org/1999/xlink" content-type="doi" xlink:type="simple">10.3897/zookeys.984.53587.figure32</object-id><object-id xmlns:xlink="http://www.w3.org/1999/xlink" content-type="arpha" xlink:type="simple">678DE1F7-8F69-5062-BD0A-EABB7DCDCA51</object-id><label>Figure 32.</label><caption><p>Natural habitats of New Caledonian agapophytine stiletto flies <bold>A</bold> Mount Aoupinie, rainforest, habitat of <italic><tp:taxon-name><tp:taxon-name-part taxon-name-part-type="genus" reg="Calophytus">C.</tp:taxon-name-part> <tp:taxon-name-part taxon-name-part-type="species" reg="monteithi">monteithi</tp:taxon-name-part></tp:taxon-name></italic> sp. nov. <bold>B</bold> Mount Ningua, rainforest, habitat of <italic><tp:taxon-name><tp:taxon-name-part taxon-name-part-type="genus" reg="Jeanchazeauia">J.</tp:taxon-name-part> <tp:taxon-name-part taxon-name-part-type="species" reg="nubilosus">nubilosus</tp:taxon-name-part></tp:taxon-name></italic> sp. nov. <bold>C</bold> Mount Mandjelia, habitat of <italic><tp:taxon-name><tp:taxon-name-part taxon-name-part-type="genus" reg="Calophytus">C.</tp:taxon-name-part> <tp:taxon-name-part taxon-name-part-type="species" reg="grandiosus">grandiosus</tp:taxon-name-part></tp:taxon-name></italic> sp. nov. (photographs by Michael E. Irwin).</p></caption><graphic xmlns:xlink="http://www.w3.org/1999/xlink" xlink:href="zookeys-984-083-g032.jpg" position="float" orientation="portrait" xlink:type="simple" id="oo_471342.jpg"><uri content-type="original_file" xlink:type="simple">https://binary.pensoft.net/fig/471342</uri></graphic></fig></tp:treatment-sec></tp:taxon-treatment>
